# Supplementary material for: The SLC27A1 Gene and Its Enriched PPAR Pathway Are Involved in the Regulation of Flavor Compound Hexanal Content in Chinese Native Chickens
Source: Genes (Basel). 2022 Jan 22;13(2):192. doi: 10.3390/genes13020192 (PMC8872575; doi:10.3390/genes13020192)
Supplement: Supplementary file 1 [file genes-13-00192-s001.zip › Supplementary data 1.xlsx]

## Sheet: Sheet1
ID	Hexanal
ind1	16.8504
ind2	28.5959
ind3	31.3496
ind4	26.586
ind5	24.0112
ind6	31.4673
ind8	21.9676
ind9	21.0852
ind10	28.4372
ind11	34.6542
ind18	7.77328
ind19	7.05729
ind20	37.0098
ind21	30.0712
ind22	48.9961
ind23	33.7329
ind24	13.3787
ind25	23.8046
ind26	20.8769
ind27	49.9636
ind28	20.7917
ind29	50.7879
ind30	42.9079
ind31	36.1369
ind32	36.6899
ind34	24.8522
ind35	24.0265
ind36	32.1509
ind37	37.8902
ind40	31.5497
ind41	30.6034
ind42	35.7017
ind43	51.4228
ind44	49.8042
ind45	28.9269
ind46	13.5064
ind47	30.2158
ind48	14.8182
ind49	34.0397
ind50	28.675
ind51	19.6542
ind52	27.5795
ind53	25.7317
ind54	21.2735
ind56	43.4693
ind57	27.9576
ind58	15.8673
ind61	10.0126
ind62	27.6619
ind63	24.7539
ind64	19.0187
ind65	9.34436
ind66	32.8424
ind67	44.9119
ind68	35.4592
ind69	24.9699
ind70	46.9825
ind71	26.0885
ind72	27.5962
ind73	34.6928
ind74	10.9607
ind75	13.3422
ind76	23.2691
ind77	10.2725
ind78	42.1862
ind79	20.0138
ind80	23.0511
ind81	27.7181
ind82	12.7639
ind83	21.749
ind84	25.0385
ind85	32.6894
ind87	22.094
ind88	26.3154
ind89	29.9674
ind90	26.5698
ind91	11.7226
ind92	25.8588
ind93	34.0455
ind94	26.6021
ind95	43.5827
ind96	21.6257
ind97	23.2711
ind98	35.6382
ind99	28.2955
ind100	34.8543
ind101	25.6915
ind102	28.3236
ind103	21.1426
ind104	26.4864
ind105	44.9081
ind106	22.3609
ind107	25.4182
ind108	27.6679
ind109	24.19
ind110	45.2324
ind111	50.6328
ind112	44.4991
ind113	51.3628
ind114	34.6509
ind115	26.7587
ind116	41.0371
ind117	42.0871
ind118	29.6974
ind119	25.6135
ind120	27.8294
ind121	44.3502
ind122	31.2471
ind123	33.358
ind124	34.3988
ind125	26.7799
ind126	26.5349
ind127	28.0955
ind128	25.6912
ind129	11.455
ind130	13.7999
ind131	29.1839
ind132	34.7788
ind133	24.8582
ind134	10.5892
ind135	28.7875
ind136	45.005
ind137	50.2479
ind138	47.5597
ind139	30.2212
ind140	39.034
ind141	31.6464
ind142	40.0312
ind143	22.8013
ind144	30.3099
ind145	20.907
ind146	44.3443
ind147	45.6324
ind148	23.2668
ind149	25.1426
ind150	16.6776
ind151	24.5284
ind152	42.863
ind153	38.9207
ind154	32.8297
ind155	35.0193
ind156	31.3194
ind157	20.9871
ind158	24.3683
ind159	11.8333
ind160	30.0424
ind161	34.018
ind162	49.9254
ind163	25.4573
ind164	20.9983
ind165	49.7302
ind166	32.9565
ind168	25.3072
ind169	48.1344
ind170	25.3743
ind171	15.2021
ind172	24.4648
ind173	28.0935
ind174	23.9738
ind175	24.7041
ind176	24.9731
ind177	32.1056
ind178	14.6855
ind179	36.0329
ind180	27.4405
ind181	28.5719
ind182	25.1302
ind183	27.9174
ind184	18.7786
ind185	30.5841
ind186	26.8495
ind187	23.8529
ind188	31.0732
ind189	26.8006
ind190	36.0714
ind191	32.6459
ind192	31.9348
ind193	26.9382
ind194	19.5963
ind195	22.2609
ind196	39.9721
ind197	45.6053
ind198	31.9823
ind199	29.9358
ind221	28.2474
ind222	25.1622
ind223	28.552
ind224	40.6339
ind225	27.2998
ind226	20.8138
ind227	46.9073
ind228	20.7885
ind229	20.3703
ind230	24.4816
ind232	41.2608
ind233	20.1494
ind234	26.9409
ind235	39.0103
ind236	27.2246
ind237	22.6217
ind238	26.7759
ind239	34.8984
ind240	26.4178
ind241	11.0092
ind242	24.6046
ind244	23.9509
ind245	21.6111
ind246	37.1015
ind247	26.6891
ind248	22.9455
ind249	20.7723
ind250	22.5493
ind253	20.0495
ind254	25.9086
ind255	34.8853
ind256	38.0937
ind257	17.2308
ind258	23.8529
ind259	24.9381
ind260	36.9554
ind261	27.2118
ind262	25.1203
ind263	15.3771
ind264	36.704
ind265	23.9687
ind266	16.775
ind267	28.4524
ind268	24.793
ind269	30.0188
ind270	26.1367
ind271	36.2774
ind272	29.5904
ind273	35.9451
ind274	24.7961
ind275	21.328
ind276	22.5629
ind277	18.2334
ind278	30.3192
ind279	26.9765
ind280	27.4596
ind281	26.2067
ind282	24.5661
ind283	37.8664
ind284	18.2076
ind285	33.4583
ind286	33.0378
ind287	25.159
ind288	31.4175
ind289	24.3082
ind290	19.7072
ind291	48.567
ind292	29.5694
ind294	17.5405
ind295	30.5586
ind296	23.5473
ind297	27.6917
ind298	19.7682
ind299	21.8808
ind300	34.8041
ind301	28.949
ind302	23.4953
ind303	18.6547
ind304	29.5652
ind305	22.5852
ind306	25.855
ind307	28.3642
ind308	24.8586
ind309	20.575
ind310	29.7078
ind311	21.4839
ind314	25.9459
ind315	49.4552
ind316	23.5008
ind317	31.8175
ind318	30.5613
ind319	21.7466
ind320	11.1601
ind321	22.8837
ind324	38.9415
ind325	29.2188
ind326	22.5374
ind327	29.9674
ind328	49.5214
ind329	50.8612
ind330	31.626
ind331	29.2433
ind332	30.6315
ind333	45.1011
ind335	7.45289
ind336	37.4856
ind337	25.4026
ind338	17.4268
ind339	20.3422
ind340	19.2086
ind341	25.4673
ind342	23.6448
ind343	26.2537
ind344	40.7957
ind345	24.6631
ind346	25.3314
ind347	18.474
ind348	14.0412
ind349	23.779
ind350	23.5387
ind351	29.6103
ind352	31.9062
ind353	20.6731
ind355	31.2199
ind356	46.944
ind357	31.4222
ind358	19.9586
ind359	25.3702
ind360	25.4972
ind361	23.753
ind362	22.8774
ind365	30.1168
ind366	52.5952
ind367	24.4557
ind368	34.0599
ind369	38.6968
ind370	5.16503
ind371	27.6338
ind372	26.6451
ind373	27.3122
ind374	26.2127
ind375	28.649
ind376	24.3697
ind377	29.8966
ind378	17.9367
ind379	22.2449
ind380	30.6222
ind381	15.4415
ind382	34.207
ind383	44.213
ind384	24.4713
ind385	29.805
ind386	28.4324
ind388	41.2207
ind389	31.2529
ind390	20.6799
ind391	31.167
ind392	25.0207
ind393	28.5035
ind394	21.884
ind395	42.9371
ind396	27.2932
ind397	21.374
ind398	48.2168
ind399	27.9895
ind400	23.441
ind401	24.8734
ind402	24.7398
ind403	17.8252
ind404	22.3733
ind405	14.3351
ind406	25.1621
ind407	27.0514
ind408	38.2376
ind409	23.113
ind410	28.8039
ind411	19.2637
ind412	20.7438
ind413	25.2772
ind414	23.6996
ind415	24.8794
ind416	25.2125
ind417	24.9255
ind418	26.3013
ind419	21.6776
ind420	36.8429
ind421	30.4095
ind423	28.7156
ind424	15.0071
ind425	22.0257
ind426	40.6045
ind427	34.4162
ind428	31.5958
ind429	25.9019
ind430	32.4453
ind431	23.8481
ind432	28.0367
ind433	17.8166
ind434	21.5954
ind435	29.1123
ind437	21.4963
ind438	22.1634
ind439	27.619
ind440	31.4123
ind441	31.2633
ind442	31.3054
ind443	21.3866
ind444	24.9079
ind445	30.1098
ind446	20.7326
ind447	25.5166
ind448	15.6585
ind449	24.3816
ind450	24.5262
Mean	28.141
SD	8.95718
