# Supplementary material for: The SLC27A1 Gene and Its Enriched PPAR Pathway Are Involved in the Regulation of Flavor Compound Hexanal Content in Chinese Native Chickens
Source: Genes (Basel). 2022 Jan 22;13(2):192. doi: 10.3390/genes13020192 (PMC8872575; doi:10.3390/genes13020192)
Supplement: Supplementary file 1 [file genes-13-00192-s001.zip › Supplementary data 2.xlsx]

## Sheet: Module-related genes
GeneSymbol	moduleColor	GS.hexanal	p.GS.hexanal	MM.darkgreen	p.MM.darkgreen	MM.skyblue	p.MM.skyblue	MM.brown	p.MM.brown	MM.salmon	p.MM.salmon
PSMC2	brown	0.137708	0.00631814	0.253874	3.50412e-07	-0.131479	0.00915625	0.706155	1.91806e-60	-0.038079	0.452177
COG5	brown	0.111839	0.0268172	0.529906	9.22092e-30	-0.14713	0.0035045	0.475688	1.58128e-23	-0.0789999	0.118391
MRPL42	brown	0.107147	0.0339436	0.139329	0.00572288	-0.18582	0.00021596	0.435469	1.43057e-19	-0.171681	0.000641034
CRADD	brown	0.151849	0.00257528	0.27604	2.75733e-08	-0.2729	4.00894e-08	0.359878	1.97938e-13	-0.197734	8.10014e-05
XRCC6	brown	0.111561	0.0271994	0.449304	7.13207e-21	-0.215545	1.6725e-05	0.533008	3.74188e-30	-0.224392	7.26149e-06
ATP6V1E1	brown	0.144754	0.00407922	0.343557	2.6642e-12	-0.227339	5.45799e-06	0.594472	8.02298e-39	-0.256692	2.569e-07
LOC107053343	brown	-0.108288	0.0320762	-0.391548	8.19822e-16	-0.0788791	0.118956	-0.454582	2.19074e-21	-0.179001	0.000368711
USP5	brown	0.134994	0.00744019	0.643937	2.7615e-47	-0.257731	2.2891e-07	0.865875	2.26419e-119	-0.182263	0.000286136
TEX30	brown	0.140417	0.00535189	0.416113	7.58541e-18	-0.272266	4.32147e-08	0.428749	5.84562e-19	-0.294453	2.78945e-09
POMP	brown	0.116851	0.0206635	0.604286	2.19979e-40	-0.179004	0.000368615	0.734424	1.23375e-67	-0.0587542	0.24582
LOC101749023	brown	-0.109485	0.0302121	-0.271923	4.49969e-08	0.110014	0.0294197	-0.370308	3.47043e-14	-0.0488228	0.334981
PAXIP1	brown	-0.116412	0.0211487	-0.306057	6.03886e-10	0.240685	1.42731e-06	-0.379946	6.56e-15	0.130077	0.00993385
OSBPL10	brown	0.11415	0.0238068	0.702447	1.45462e-59	-0.165365	0.00101528	0.747216	3.35302e-71	-0.0507311	0.31641
PSMA2	brown	0.147702	0.00337765	0.635113	1.15952e-45	-0.288019	6.33011e-09	0.605093	1.62737e-40	-0.291263	4.19845e-09
EGFR	brown	-0.114611	0.0232426	-0.473137	2.92276e-23	0.184731	0.000235523	-0.53148	5.84208e-30	0.0423368	0.403197
SSR1	brown	-0.112928	0.0253599	-0.486244	1.17752e-24	0.0426807	0.399385	-0.498283	5.44048e-26	0.126865	0.0119389
RREB1	brown	-0.117862	0.0195833	-0.294709	2.69888e-09	0.256898	2.51112e-07	-0.304662	7.28442e-10	0.197444	8.30171e-05
VPS4B	brown	0.135015	0.00743078	0.497059	7.4787e-26	-0.152342	0.00249242	0.36856	4.66741e-14	-0.271166	4.91961e-08
CNDP2	brown	0.123486	0.0144265	0.38818	1.51212e-15	-0.204086	4.68678e-05	0.362078	1.37825e-13	-0.359187	2.2167e-13
USP14	brown	0.128368	0.0109597	0.704636	4.41586e-60	-0.221376	9.68775e-06	0.776244	3.75434e-80	-0.136097	0.00696449
LGALSL	brown	-0.122195	0.0154911	-0.462194	3.84839e-22	0.117742	0.0197088	-0.466779	1.32178e-22	0.24593	8.24322e-07
RAB1B	brown	0.137065	0.00656932	0.661038	1.37415e-50	-0.152161	0.00252254	0.669601	2.51774e-52	0.129487	0.0102779
FAM98A	brown	0.104633	0.0383866	0.281569	1.41021e-08	-0.23794	1.893e-06	0.33801	6.23141e-12	-0.219454	1.16168e-05
PSMB1	brown	0.164589	0.00107309	0.54436	1.27306e-31	-0.183853	0.000252489	0.872583	2.04259e-123	0.040828	0.420181
ACAT2	brown	0.111978	0.0266266	0.488166	7.26648e-25	-0.205109	4.28471e-05	0.483339	2.42812e-24	-0.285772	8.38674e-09
SLC35F6	brown	0.0992926	0.0494754	0.435865	1.3153e-19	-0.1007	0.0463208	0.685358	1.11735e-55	0.137293	0.0064792
CHMP1B	brown	0.147442	0.00343468	0.591868	2.04082e-38	-0.199211	7.14342e-05	0.662811	6.06877e-51	-0.0285248	0.573385
UTP14A	brown	0.0991201	0.049874	0.0852168	0.092011	0.0402944	0.426285	0.403962	8.07222e-17	0.289138	5.4971e-09
GLA	brown	0.17248	0.000604114	0.473589	2.62284e-23	-0.153905	0.00224569	0.688149	2.70444e-56	0.0532797	0.292679
KLHL9	brown	-0.102331	0.0428776	-0.372233	2.49927e-14	0.168635	0.000801788	-0.452924	3.18109e-21	-0.19347	0.000115846
PAK3	brown	-0.126347	0.0122937	-0.487636	8.30208e-25	0.222646	8.58416e-06	-0.510384	2.18298e-27	0.351707	7.41146e-13
ZNF827	brown	-0.122103	0.0155695	-0.429232	5.2887e-19	0.209456	2.91206e-05	-0.43924	6.40331e-20	0.113631	0.0244556
AIMP1	brown	0.103751	0.0400586	0.314404	1.92524e-10	-0.243586	1.0551e-06	0.335599	8.96847e-12	-0.342971	2.91666e-12
G3BP2	brown	0.104909	0.0378754	0.526372	2.54692e-29	-0.201083	6.08352e-05	0.665093	2.10167e-51	-0.0986163	0.0510538
SRP72	brown	0.102858	0.0418117	0.331611	1.62645e-11	-0.310007	3.53155e-10	0.49537	1.15758e-25	-0.312546	2.49094e-10
UBOX5	brown	0.112404	0.0260519	0.426797	8.74708e-19	0.0330154	0.514555	0.617539	1.39602e-42	0.252686	3.98959e-07
TALDO1	brown	0.109789	0.029755	0.490418	4.11138e-25	-0.174222	0.000530332	0.719344	1.09121e-63	0.0467749	0.355672
PSMD13	brown	0.120895	0.0166318	0.544616	1.17791e-31	-0.154547	0.00215094	0.924389	2.52089e-165	0.115632	0.022034
TMEM9B	brown	0.176405	0.000449727	0.41205	1.69076e-17	-0.24493	9.1617e-07	0.367206	5.86383e-14	-0.297121	1.97399e-09
PSMC3	brown	0.121188	0.0163685	0.399248	1.96921e-16	-0.182261	0.000286183	0.835378	2.11466e-103	0.0172742	0.733145
EIF2S1	brown	0.108961	0.0310163	0.203823	4.79588e-05	-0.1353	0.00730516	0.297813	1.80353e-09	-0.00187904	0.970418
PSMA6	brown	0.120833	0.0166886	0.552258	1.1219e-32	-0.1729	0.000585487	0.796496	3.0856e-87	0.00205728	0.967613
PSMC1	brown	0.120559	0.0169384	0.574445	8.52955e-36	-0.158249	0.00167233	0.89791	4.65396e-141	0.0426467	0.399761
PSMA3	brown	0.135951	0.00702576	0.405231	6.33461e-17	-0.14499	0.00401863	0.727261	9.97578e-66	-0.0129397	0.798425
KTN1	brown	0.141749	0.00492741	0.623526	1.31058e-43	-0.176655	0.000441258	0.595667	5.21138e-39	0.0337408	0.505353
NEMF	brown	0.121367	0.0162099	0.588358	7.08969e-38	-0.289542	5.2232e-09	0.637483	4.3007e-46	-0.187509	0.000188614
ANAPC16	brown	0.155758	0.00198212	0.399344	1.93385e-16	-0.0915847	0.0700941	0.433721	2.0693e-19	-0.024772	0.624864
CACUL1	brown	0.111336	0.0275136	0.618862	8.31189e-43	-0.0367596	0.468008	0.420898	2.91049e-18	-0.0377592	0.455986
FASTKD2	brown	0.139134	0.00579183	0.325847	3.78771e-11	-0.256834	2.52884e-07	0.390023	1.08261e-15	-0.132359	0.00869666
IDH1	brown	0.103913	0.0397461	0.427967	6.87222e-19	-0.174966	0.000501471	0.651931	8.38729e-49	-0.047459	0.348672
DYNC1I2	brown	0.103454	0.0406346	0.568268	6.65301e-35	-0.151479	0.00263912	0.690608	7.64376e-57	0.0155521	0.758881
PSMD14	brown	0.169722	0.00074059	0.712885	4.46699e-62	-0.269089	6.27413e-08	0.695317	6.56337e-58	-0.371228	2.96734e-14
MGST3	brown	0.101339	0.0449443	-0.00596358	0.906308	-0.0501234	0.32225	0.391914	7.66693e-16	-0.0656272	0.194768
RNF220	brown	0.126136	0.0124407	0.254739	3.18673e-07	-0.144794	0.00406879	0.407445	4.13884e-17	0.0340258	0.501762
DNAJC6	brown	0.116981	0.0205214	0.580919	9.44721e-37	-0.218819	1.2331e-05	0.604559	1.98631e-40	-0.326514	3.43749e-11
PSMD1	brown	0.131736	0.00901963	0.574029	9.8066e-36	-0.183593	0.000257725	0.868513	6.17974e-121	-0.013299	0.792954
TNIK	brown	-0.133172	0.00829017	-0.535238	1.94554e-30	0.0823861	0.103372	-0.492885	2.19207e-25	0.0736387	0.145588
SSR3	brown	0.111053	0.0279128	0.459128	7.79481e-22	-0.231338	3.68204e-06	0.645084	1.68328e-47	-0.125823	0.0126626
OAZ2	brown	0.123031	0.0147943	0.701914	1.94155e-59	-0.231175	3.74203e-06	0.820683	7.82547e-97	-0.0456362	0.367517
SENP8	brown	0.129447	0.0103018	0.444451	2.07397e-20	-0.231466	3.63547e-06	0.723932	7.32677e-65	-0.0274116	0.588445
ACTG1	brown	0.116522	0.0210259	0.578509	2.15578e-36	-0.191656	0.000134574	0.889723	6.89745e-135	-0.0172298	0.733805
PSMA4	brown	0.14638	0.00367734	0.649517	2.4359e-48	-0.238213	1.84074e-06	0.791168	2.6857e-85	-0.141861	0.00489312
OTUD7A	brown	-0.114639	0.0232095	-0.299137	1.51646e-09	0.119569	0.0178708	-0.428872	5.69867e-19	-0.040773	0.420807
SPG21	brown	0.124137	0.0139149	0.440248	5.1562e-20	-0.198307	7.71532e-05	0.417318	5.96809e-18	-0.183483	0.000259973
AAGAB	brown	0.11796	0.0194815	0.244942	9.14996e-07	-0.157421	0.00176999	0.451298	4.57692e-21	-0.0870751	0.0851121
SS18L2	brown	0.104623	0.0384054	0.256591	2.59783e-07	-0.0997151	0.0485099	0.51777	2.87561e-28	0.0851155	0.0923993
CHMP1A	brown	0.108016	0.0325143	0.218499	1.27062e-05	-0.201032	6.10995e-05	0.622139	2.27725e-43	-0.0209724	0.67891
PSMD7	brown	0.117607	0.0198515	0.382435	4.22828e-15	-0.107019	0.0341583	0.744761	1.68466e-70	0.174307	0.000526958
CARD19	brown	-0.107145	0.0339476	-0.410739	2.1845e-17	-0.0410547	0.417603	-0.461056	5.00473e-22	-0.206363	3.83614e-05
FGD3	brown	-0.119261	0.0181692	-0.412185	1.64651e-17	0.161707	0.00131552	-0.399827	1.7661e-16	0.141165	0.00510984
SELENOK	brown	0.15268	0.0024371	0.520513	1.33741e-28	-0.187014	0.000196276	0.837946	1.29186e-104	0.0449968	0.374274
ARF4	brown	0.105263	0.037229	0.685912	8.44404e-56	-0.195888	9.46597e-05	0.644404	2.25806e-47	-0.118677	0.018749
LOC416055	brown	0.11953	0.017908	0.419984	3.49903e-18	-0.0697663	0.168027	0.619957	5.40151e-43	0.150055	0.00289827
PSMD6	brown	0.126403	0.012255	0.658006	5.48734e-50	-0.144201	0.00422468	0.817419	1.8644e-95	0.133383	0.00818748
LOC416147	brown	-0.140856	0.00520846	-0.439195	6.466e-20	0.107514	0.033333	-0.438601	7.34354e-20	-0.121168	0.0163868
MED7	brown	0.109097	0.0308069	0.48531	1.48723e-24	-0.126994	0.011852	0.68138	8.21376e-55	0.180598	0.000325851
DCTN4	brown	0.111607	0.0271364	0.414561	1.03158e-17	-0.28588	8.27439e-09	0.714979	1.35629e-62	-0.153838	0.00225581
FAM20C	brown	-0.115573	0.0221032	-0.495623	1.08459e-25	0.202869	5.21164e-05	-0.527036	2.10639e-29	0.205167	4.2628e-05
MAP2K3	brown	0.104871	0.0379457	0.566188	1.31572e-34	-0.102118	0.0433148	0.678203	3.95109e-54	0.168661	0.000800242
RAN	brown	0.144194	0.00422663	0.508863	3.29327e-27	-0.168065	0.000835716	0.657557	6.72661e-50	-0.166224	0.000954603
VPS33A	brown	0.163868	0.00112953	0.422243	2.21702e-18	-0.239409	1.62814e-06	0.484815	1.68247e-24	-0.274304	3.39315e-08
DDX51	brown	0.116657	0.0208762	0.486775	1.03077e-24	-0.138135	0.00615619	0.687651	3.48688e-56	0.145502	0.00388961
CRKL	brown	-0.111744	0.0269474	-0.572836	1.46229e-35	0.1415	0.00500443	-0.537895	8.86927e-31	0.188191	0.000178517
DRG1	brown	0.11121	0.0276906	0.0930729	0.0656418	-0.169678	0.000742972	0.475606	1.61289e-23	0.12591	0.0126006
GATC	brown	0.113972	0.024028	0.0195778	0.699186	-0.0561032	0.267813	0.547575	4.77348e-32	0.189262	0.000163679
NELFB	brown	0.169478	0.000753907	0.142462	0.0047131	-0.149284	0.00304808	0.46914	7.57458e-23	0.0407278	0.421323
SURF6	brown	0.106101	0.0357357	0.13044	0.00972719	-0.144211	0.00422188	0.483851	2.13879e-24	0.0606707	0.230728
PSMD12	brown	0.13041	0.00974408	0.751956	1.40973e-72	-0.255462	2.94324e-07	0.719292	1.1248e-63	-0.222467	8.73232e-06
RPA1	brown	0.117922	0.0195209	0.47257	3.34877e-23	-0.267347	7.68203e-08	0.624927	7.47757e-44	-0.137794	0.0062851
MRM3	brown	0.117098	0.0203946	0.405372	6.1656e-17	-0.0144461	0.775552	0.696563	3.39961e-58	0.279858	1.73815e-08
PPM1E	brown	-0.101543	0.0445135	-0.340105	4.52971e-12	0.173739	0.000549917	-0.445342	1.70711e-20	0.0357851	0.479894
BCAS3	brown	0.118344	0.0190854	0.432415	2.72266e-19	-0.107272	0.0337353	0.702449	1.45341e-59	0.212556	2.2002e-05
DYNLRB1	brown	0.111887	0.0267508	0.39692	3.04276e-16	-0.157329	0.00178116	0.457526	1.12392e-21	-0.125137	0.0131595
PSMA7	brown	0.149364	0.00303221	0.639181	2.1018e-46	-0.149928	0.00292243	0.822293	1.5974e-97	0.124754	0.0134445
ADRM1	brown	0.109023	0.0309214	0.392498	6.88913e-16	-0.133442	0.00815917	0.898787	9.47402e-142	0.171153	0.000666572
NSFL1C	brown	0.145786	0.00381985	0.274968	3.13498e-08	-0.139241	0.00575368	0.619245	7.15154e-43	0.0573436	0.257361
ACOT8	brown	0.149588	0.00298816	0.157508	0.00175952	-0.13514	0.00737557	0.532601	4.2148e-30	-0.0824421	0.103137
SSU72	brown	0.105545	0.0367214	0.515932	4.7839e-28	-0.0690222	0.172621	0.56272	4.0585e-34	-0.0134012	0.791399
LOC112529925	brown	-0.150952	0.00273243	-0.187466	0.000189271	0.24374	1.03821e-06	-0.484222	1.94992e-24	0.0768307	0.128874
SNRNP40	brown	0.102315	0.0429097	0.623854	1.14938e-43	-0.136695	0.00671772	0.834106	8.30329e-103	0.164452	0.00108363
SF3A3	brown	0.104056	0.0394725	0.448493	8.53562e-21	-0.174358	0.000524956	0.457813	1.05275e-21	-0.136468	0.00681049
PSMB2	brown	0.130096	0.00992281	0.516551	4.03225e-28	-0.136973	0.00660614	0.89823	2.60826e-141	0.0943194	0.0620937
PSMD4	brown	0.119647	0.0177957	0.311907	2.72054e-10	-0.187614	0.000187022	0.804318	3.41534e-90	0.0375576	0.458397
ENSA	brown	0.105689	0.0364646	0.065487	0.195726	-0.0904073	0.073789	0.527453	1.86914e-29	0.275784	2.84326e-08
PSMA5	brown	0.120447	0.0170419	0.449636	6.62662e-21	-0.250642	4.98014e-07	0.848677	6.2598e-110	-0.0303789	0.548713
STRIP1	brown	0.133708	0.00803164	0.362988	1.18563e-13	-0.110549	0.0286343	0.782129	3.92688e-82	0.242319	1.20454e-06
PSMC5	brown	0.110388	0.0288687	0.144223	0.0042188	-0.0702893	0.164853	0.761812	1.53126e-75	0.293304	3.23373e-09
PSMB3	brown	0.110169	0.0291903	0.435804	1.33248e-19	-0.176393	0.000450119	0.888138	9.48285e-134	0.0484851	0.338338
PSMD3	brown	0.0996969	0.0485514	0.493898	1.69087e-25	-0.147501	0.00342169	0.935844	9.67056e-179	0.147184	0.00349245
RAB5C	brown	0.138807	0.00590873	0.494511	1.44462e-25	-0.144725	0.00408669	0.626436	4.07253e-44	-0.0312955	0.536713
COPE	brown	0.111718	0.0269831	0.319785	9.03933e-11	-0.0210971	0.677107	0.657688	6.33859e-50	0.193947	0.000111339
TERAL2	brown	0.10468	0.0382992	0.523357	6.00477e-29	-0.279699	1.77208e-08	0.717406	3.35954e-63	-0.224468	7.20817e-06
TXNL1	brown	0.149146	0.0030755	0.780177	1.80993e-81	-0.256672	2.57458e-07	0.662644	6.55456e-51	-0.262149	1.39367e-07
FAM219A	brown	0.119568	0.0178717	0.608614	4.32636e-41	-0.277065	2.43784e-08	0.685767	9.08305e-56	-0.246596	7.68123e-07
VCP	brown	0.188163	0.00017891	0.643395	3.48613e-47	-0.252204	4.20447e-07	0.80597	7.80481e-91	-0.118909	0.0185171
RGMB	brown	-0.109428	0.0303001	-0.287105	7.09994e-09	0.302386	9.87192e-10	-0.498402	5.27372e-26	0.00501021	0.921233
SMAGP	brown	0.120172	0.0172976	0.219103	1.20071e-05	-0.0508357	0.315413	0.442163	3.41046e-20	0.125676	0.0127672
RBP14L	brown	0.171285	0.000660102	0.241914	1.25638e-06	-0.152171	0.0025209	0.694686	9.14489e-58	0.145702	0.00384031
SLC27A1	brown	0.127415	0.0115718	0.601068	7.25236e-40	-0.182577	0.000279181	0.6662	1.25228e-51	-0.0584293	0.248446
LOC112531360	brown	0.100784	0.0461369	0.3261	3.65108e-11	-0.262798	1.29466e-07	0.484707	1.72822e-24	-0.22251	8.69669e-06
LOC112531384	brown	0.0993781	0.0492788	0.235503	2.42553e-06	-0.173825	0.0005464	0.714116	2.21903e-62	0.0424328	0.402131
VEZT	darkgreen	0.184285	0.000243998	0.719567	9.58227e-64	-0.302929	9.18372e-10	0.468145	9.58361e-23	-0.356901	3.21644e-13
LOC112533391	darkgreen	0.164753	0.00106068	0.656189	1.24839e-49	-0.327775	2.86051e-11	0.54661	6.41502e-32	-0.486792	1.02625e-24
DDX17	darkgreen	-0.157444	0.00176723	-0.457251	1.19647e-21	0.236395	2.21576e-06	-0.275084	3.09171e-08	0.494042	1.62976e-25
DENND2A	darkgreen	-0.141784	0.00491668	-0.458573	8.84889e-22	0.081076	0.108993	-0.323929	4.99832e-11	0.0516107	0.308082
LOC112530022	darkgreen	0.115531	0.0221521	0.482498	2.99057e-24	-0.0422044	0.404672	0.202627	5.32268e-05	-0.030702	0.544468
ETNK1	darkgreen	0.110217	0.0291186	0.648921	3.16437e-48	-0.169965	0.000727496	0.0806342	0.110942	-0.447453	1.07381e-20
ARFGAP3	darkgreen	0.117788	0.019661	0.756717	5.43164e-74	-0.176249	0.000455068	0.365845	7.36707e-14	-0.287312	6.91801e-09
LPCAT3	darkgreen	0.124844	0.0133767	0.470726	5.19937e-23	-0.226857	5.72013e-06	0.409195	2.95003e-17	-0.368278	4.89475e-14
CREG1	darkgreen	0.108501	0.0317379	0.69329	1.89885e-57	-0.194644	0.000105058	0.467005	1.25334e-22	-0.0279914	0.580579
SIM2	darkgreen	-0.124119	0.0139285	-0.545378	9.3415e-32	0.253521	3.64197e-07	-0.476741	1.22529e-23	0.38497	2.69272e-15
TMEM182	darkgreen	0.10828	0.03209	0.599833	1.14203e-39	-0.163883	0.00112832	0.178526	0.00038243	-0.370258	3.50019e-14
TPP2	darkgreen	0.112327	0.0261555	0.73657	3.21957e-68	-0.174391	0.000523666	0.439155	6.52087e-20	-0.0441326	0.383527
MBNL2	darkgreen	0.137462	0.00641339	0.580416	1.12282e-36	-0.165248	0.00102381	0.186218	0.000209208	-0.307272	5.12467e-10
FCHSD2	darkgreen	-0.161996	0.00128911	-0.573508	1.16777e-35	0.359666	2.04929e-13	-0.464671	2.16459e-22	0.395113	4.25493e-16
HHATL	darkgreen	-0.120549	0.0169476	-0.660716	1.59243e-50	0.222448	8.748e-06	-0.47934	6.50447e-24	0.233587	2.94186e-06
NUB1	darkgreen	0.11111	0.0278315	0.619737	5.8912e-43	-0.177493	0.000413935	0.43967	5.83904e-20	-0.307197	5.17706e-10
RAB18	darkgreen	0.142631	0.00466344	0.837606	1.87583e-104	-0.231943	3.46695e-06	0.381884	4.6615e-15	-0.336674	7.62749e-12
VPS50	darkgreen	0.134511	0.00765759	0.636337	6.95514e-46	-0.0445637	0.378894	0.361377	1.54735e-13	-0.0958673	0.0579093
DNAJC13	darkgreen	0.10071	0.0462995	0.697908	1.66526e-58	-0.0188465	0.709906	0.314023	2.03011e-10	-0.0896256	0.0763286
UBA5	darkgreen	0.133883	0.00794858	0.679331	2.26738e-54	-0.267882	7.22044e-08	0.236149	2.27184e-06	-0.58487	2.40785e-37
ARPP21	darkgreen	-0.132849	0.00844964	-0.521318	1.06704e-28	0.260648	1.65118e-07	-0.386242	2.14408e-15	0.232541	3.26651e-06
CUL1	darkgreen	0.152843	0.00241084	0.847095	4.03105e-109	-0.32729	3.07035e-11	0.48264	2.88702e-24	-0.454694	2.13567e-21
IGFBP3	darkgreen	-0.168279	0.000822839	-0.564771	2.08824e-34	0.132318	0.0087174	-0.360504	1.78634e-13	0.308424	4.38285e-10
HUS1	darkgreen	0.139036	0.00582655	0.454962	2.0105e-21	-0.249088	5.88679e-07	0.438954	6.8078e-20	-0.27963	1.78712e-08
RBM24	darkgreen	0.105172	0.0373952	0.655671	1.57677e-49	-0.154234	0.00219672	0.407901	3.78995e-17	-0.102793	0.0419433
ELP2	darkgreen	0.10124	0.0451567	0.566379	1.23617e-34	-0.202262	5.4936e-05	0.387418	1.73521e-15	-0.346059	1.80592e-12
FAM65B	darkgreen	-0.122238	0.0154542	-0.470561	5.40699e-23	0.15128	0.002674	-0.464155	2.44141e-22	-0.0302818	0.549993
CYB5A	darkgreen	0.130975	0.00942911	0.480554	4.82982e-24	-0.16799	0.000840302	0.299647	1.41805e-09	-0.229041	4.62001e-06
ATP6V1H	darkgreen	0.16207	0.00128245	0.426861	8.63255e-19	-0.102148	0.0432523	0.301863	1.05809e-09	-0.194168	0.000109311
NBN	darkgreen	0.142135	0.00481035	0.688862	1.87662e-56	-0.179089	0.0003662	0.347823	1.37015e-12	-0.182042	0.00029115
UGP2	darkgreen	0.112383	0.0260795	0.485838	1.30318e-24	-0.165217	0.00102605	0.34525	2.04852e-12	-0.14202	0.00484502
TASP1	darkgreen	0.191602	0.000135175	0.577354	3.1926e-36	-0.208065	3.29813e-05	0.36991	3.71338e-14	-0.359049	2.26728e-13
VEGFA	darkgreen	-0.105262	0.0372311	-0.536622	1.29344e-30	0.244982	9.11156e-07	-0.367814	5.2935e-14	0.33109	1.75683e-11
UTRN	darkgreen	0.1231	0.0147383	0.47688	1.18478e-23	-0.150173	0.00287595	0.130876	0.00948382	-0.141923	0.0048743
L3MBTL3	darkgreen	0.121987	0.0156693	0.776498	3.09328e-80	-0.178546	0.000381846	0.591932	1.99486e-38	-0.0380987	0.451942
SLC22A16	darkgreen	-0.145681	0.0038456	-0.569215	4.87003e-35	0.152241	0.00250928	-0.477539	1.00926e-23	0.0921701	0.0683141
CDC40	darkgreen	0.104802	0.0380734	0.579743	1.4142e-36	-0.27085	5.10563e-08	0.308958	4.07558e-10	-0.322949	5.75482e-11
LRRC1	darkgreen	0.148101	0.00329165	0.547305	5.18505e-32	-0.18313	0.000267314	0.208449	3.18681e-05	-0.360966	1.65552e-13
KIDINS220	darkgreen	0.120851	0.0166722	0.703134	1.00158e-59	-0.19515	0.000100705	0.39089	9.24402e-16	-0.148091	0.00329361
ZNF512	darkgreen	0.108251	0.0321361	0.431779	3.1109e-19	-0.196486	9.00153e-05	0.401435	1.30429e-16	-0.0541023	0.28528
ELF2	darkgreen	-0.105119	0.037492	-0.397803	2.58076e-16	0.303703	8.28281e-10	-0.406141	5.31933e-17	0.150167	0.002877
USP38	darkgreen	0.11831	0.0191208	0.730596	1.31367e-66	-0.246285	7.93877e-07	0.295273	2.5091e-09	-0.34915	1.1117e-12
LRBA	darkgreen	0.117796	0.0196524	0.452922	3.18217e-21	-0.222122	9.02427e-06	0.0971071	0.0547286	-0.402399	1.08658e-16
INTS10	darkgreen	0.10274	0.042048	0.624222	9.9216e-44	-0.25395	3.47516e-07	0.417342	5.94027e-18	-0.234243	2.75408e-06
TIFA	darkgreen	0.102737	0.0420558	0.575671	5.64271e-36	-0.118861	0.0185644	0.337991	6.24961e-12	-0.176336	0.000452089
UBE2D3	darkgreen	0.106775	0.0345732	0.76061	3.58262e-75	-0.152794	0.00241864	0.266885	8.1046e-08	-0.255806	2.83365e-07
RMND5A	darkgreen	0.106051	0.0358242	0.816156	6.25597e-95	-0.232301	3.34541e-06	0.553145	8.50534e-33	-0.160551	0.00142613
MAVS	darkgreen	-0.148262	0.00325737	-0.565926	1.43346e-34	0.215921	1.61536e-05	-0.260556	1.66849e-07	0.452892	3.20365e-21
LRP5	darkgreen	-0.187207	0.000193244	-0.421512	2.57108e-18	0.31289	2.37527e-10	-0.375861	1.33823e-14	0.243686	1.04417e-06
CRY2	darkgreen	-0.128984	0.0105798	-0.524524	4.31329e-29	0.163044	0.00119742	-0.316903	1.35774e-10	0.270961	5.03955e-08
SCFD1	darkgreen	0.151442	0.00264552	0.574044	9.75899e-36	-0.261072	1.57415e-07	0.357825	2.76779e-13	-0.430333	4.20679e-19
UBE2D1	darkgreen	0.109354	0.0304116	0.569389	4.59685e-35	-0.156169	0.00192764	0.282555	1.24936e-08	-0.229833	4.27341e-06
GOLGA7B	darkgreen	-0.141403	0.0050349	-0.550777	1.77775e-32	0.0549553	0.277742	-0.291635	4.00402e-09	0.0193737	0.702171
EIF3A	darkgreen	0.130294	0.00980982	0.762798	7.59504e-76	-0.241842	1.26589e-06	0.574478	8.43561e-36	-0.126008	0.0125314
NFE2L2	darkgreen	0.14853	0.00320119	0.449045	7.55441e-21	-0.244903	9.18742e-07	0.186181	0.000209828	-0.403747	8.41038e-17
HAT1	darkgreen	0.140627	0.00528292	0.46095	5.12834e-22	-0.33002	2.05749e-11	0.404634	7.10107e-17	-0.454914	2.0323e-21
SPC25	darkgreen	0.10696	0.0342593	0.483425	2.37722e-24	-0.289665	5.14276e-09	0.177829	0.000403423	-0.465811	1.65849e-22
IFIH1	darkgreen	0.11363	0.0244575	0.678027	4.30758e-54	-0.271622	4.6625e-08	0.595346	5.8536e-39	-0.329813	2.12125e-11
GPD2	darkgreen	-0.11223	0.0262855	-0.711539	9.55383e-62	0.268291	6.88562e-08	-0.483459	2.35702e-24	0.248821	6.05801e-07
STXBP3	darkgreen	0.126142	0.0124371	0.501153	2.56703e-26	-0.162699	0.0012269	0.2184	1.28251e-05	-0.556544	2.92091e-33
C8H14ORF80	darkgreen	0.105937	0.0360246	0.50113	2.58255e-26	-0.264284	1.09288e-07	0.439175	6.49386e-20	-0.349221	1.09935e-12
PDE4DIP	darkgreen	-0.112688	0.0256751	-0.556356	3.09948e-33	0.137852	0.00626311	-0.229856	4.26361e-06	0.394188	5.04869e-16
DNM3	darkgreen	-0.0997195	0.0485001	-0.401609	1.26208e-16	0.0150544	0.76637	-0.32697	3.21679e-11	-0.130874	0.00948501
EDEM3	darkgreen	0.128142	0.0111027	0.67727	6.2408e-54	-0.154553	0.00215004	0.460243	6.03497e-22	-0.238594	1.77031e-06
GCLM	darkgreen	0.184977	0.000230967	0.708936	4.10787e-61	-0.264107	1.11526e-07	0.560104	9.41138e-34	-0.170122	0.00071914
GTF2B	darkgreen	0.124829	0.0133878	0.76224	1.12953e-75	-0.208388	3.20441e-05	0.50162	2.26997e-26	-0.373622	1.96961e-14
ATG4C	darkgreen	0.153969	0.00223606	0.526395	2.53048e-29	-0.321704	6.87781e-11	0.313715	2.11876e-10	-0.360036	1.92897e-13
ROR1	darkgreen	-0.152426	0.00247858	-0.650306	1.72113e-48	0.381242	5.22129e-15	-0.489545	5.12976e-25	0.447421	1.08136e-20
CACHD1	darkgreen	-0.153829	0.00225715	-0.491182	3.38588e-25	0.336755	7.53485e-12	-0.377618	9.86036e-15	0.555045	4.68605e-33
LOC424740	darkgreen	0.118926	0.0185001	0.283473	1.11566e-08	-0.127731	0.0113661	0.307495	4.97206e-10	0.0330392	0.514252
RUBCN	darkgreen	-0.1181	0.0193361	-0.532036	4.9701e-30	0.0620715	0.220119	-0.280754	1.55809e-08	0.111189	0.0277201
ACTL6A	darkgreen	0.155527	0.0020134	0.592695	1.5189e-38	-0.352108	6.9531e-13	0.26848	6.7359e-08	-0.544912	1.07642e-31
PDCD10	darkgreen	0.131367	0.0092165	0.809466	3.26965e-92	-0.196677	8.85765e-05	0.345224	2.05697e-12	-0.34723	1.50355e-12
SLC28A2	darkgreen	0.100827	0.0460442	0.415933	7.86085e-18	-0.126281	0.0123397	0.267289	7.73434e-08	-0.185928	0.000214103
CLK3	darkgreen	-0.171509	0.000649258	-0.611473	1.45731e-41	0.270301	5.44535e-08	-0.309238	3.92287e-10	0.514032	8.07096e-28
CERS3	darkgreen	0.142452	0.0047158	0.708313	5.80995e-61	-0.319224	9.7885e-11	0.461885	4.13316e-22	-0.549061	3.0218e-32
IGDCC4	darkgreen	-0.102011	0.0435354	-0.51882	2.14686e-28	0.23359	2.94094e-06	-0.344748	2.21492e-12	0.101411	0.0447916
GFOD2	darkgreen	-0.125565	0.0128471	-0.591717	2.15397e-38	0.165918	0.000975822	-0.207748	3.39237e-05	0.453957	2.52202e-21
RPGRIP1L	darkgreen	0.100771	0.0461659	0.528427	1.41299e-29	-0.108903	0.0311075	0.26788	7.22171e-08	-0.309182	3.95269e-10
N4BP1	darkgreen	0.14414	0.00424092	0.747157	3.48814e-71	-0.322214	6.39415e-11	0.363308	1.1244e-13	-0.424525	1.39376e-18
TLDC1	darkgreen	0.102591	0.0423499	0.413886	1.1785e-17	-0.375831	1.34517e-14	0.27316	3.88732e-08	-0.54988	2.34684e-32
RUVBL1	darkgreen	0.129654	0.0101795	0.442292	3.31667e-20	-0.218223	1.30389e-05	0.36717	5.89913e-14	-0.265694	9.29676e-08
MGLL	darkgreen	-0.14229	0.00476404	-0.578697	2.02154e-36	0.108385	0.031922	-0.386792	1.94212e-15	0.141298	0.00506758
CAV3	darkgreen	-0.146897	0.00355731	-0.704672	4.32992e-60	0.137996	0.00620834	-0.506262	6.62243e-27	0.031421	0.535079
PPARGC1B	darkgreen	-0.11591	0.0217149	-0.420345	3.25382e-18	0.0742919	0.14204	-0.35513	4.28321e-13	0.115012	0.0227612
MFAP3	darkgreen	0.13068	0.00959243	0.493892	1.69371e-25	-0.343486	2.69349e-12	0.368044	5.09201e-14	-0.334687	1.02846e-11
UBE2B	darkgreen	0.11863	0.0187959	0.805996	7.62075e-91	-0.230298	4.08181e-06	0.316858	1.36642e-10	-0.312561	2.48566e-10
MPRIP	darkgreen	-0.172933	0.000584062	-0.617926	1.1999e-42	0.263225	1.23325e-07	-0.339237	5.17134e-12	0.445981	1.4842e-20
ALKBH5	darkgreen	-0.106634	0.0348137	-0.612294	1.06397e-41	0.231353	3.67638e-06	-0.462851	3.3057e-22	0.447606	1.03811e-20
PKD1	darkgreen	-0.181753	0.000297792	-0.446307	1.3818e-20	0.180053	0.000339912	-0.350978	8.32339e-13	0.273766	3.6178e-08
NOMO3	darkgreen	0.157645	0.001743	0.793419	4.13396e-86	-0.327688	2.8968e-11	0.668154	4.99583e-52	-0.305707	6.33063e-10
GTF3C1	darkgreen	0.174439	0.000521773	0.538406	7.61854e-31	-0.274475	3.3248e-08	0.384159	3.11223e-15	-0.450208	5.83486e-21
SLC25A1	darkgreen	0.143642	0.00437637	0.648694	3.49636e-48	-0.231468	3.6349e-06	0.55285	9.32441e-33	-0.205768	4.04304e-05
ANAPC5	darkgreen	0.122059	0.0156072	0.39186	7.7429e-16	-0.248919	5.99443e-07	0.359839	1.99209e-13	-0.288962	5.62109e-09
CLIP1	darkgreen	0.137473	0.00640893	0.764451	2.3271e-76	-0.270084	5.58572e-08	0.637825	3.72506e-46	-0.181776	0.000297264
LOC112533516	darkgreen	0.104238	0.0391275	0.568098	7.03571e-35	-0.172834	0.000588387	0.13796	0.00622218	-0.339168	5.22578e-12
ERP29	darkgreen	-0.110263	0.0290512	-0.517602	3.01316e-28	0.17828	0.000389735	-0.338213	6.04262e-12	0.302272	1.00228e-09
NAA25	darkgreen	0.102989	0.0415514	0.869739	1.12798e-121	-0.20933	2.94532e-05	0.648008	4.72053e-48	-0.208572	3.15215e-05
SAPCD2	darkgreen	-0.112132	0.0264179	-0.540356	4.25765e-31	0.298079	1.74184e-09	-0.353312	5.73619e-13	0.369375	4.06558e-14
ARRDC1	darkgreen	-0.119861	0.0175916	-0.531955	5.0884e-30	0.213595	2.00093e-05	-0.151226	0.00268352	0.449717	6.50753e-21
FAM78A	darkgreen	-0.145805	0.00381533	-0.680832	1.07854e-54	0.25712	2.44995e-07	-0.409119	2.9939e-17	0.478716	7.57567e-24
RALGDS	darkgreen	-0.164048	0.00111523	-0.767918	1.88442e-77	0.204719	4.43402e-05	-0.450559	5.39654e-21	0.234435	2.70146e-06
GBGT1	darkgreen	-0.127077	0.0117961	-0.552893	9.20088e-33	0.0175845	0.728539	-0.312716	2.43328e-10	-0.0757385	0.134417
LOC100858426	darkgreen	-0.125137	0.0131593	-0.668811	3.66233e-52	0.120653	0.0168526	-0.350001	9.71876e-13	0.179404	0.000357417
RXRA	darkgreen	-0.103084	0.0413632	-0.67456	2.33503e-53	0.177824	0.000403593	-0.251853	4.36788e-07	0.415236	9.02604e-18
MVB12B	darkgreen	-0.112841	0.025473	-0.439581	5.95198e-20	0.157965	0.00170519	-0.350915	8.4064e-13	0.289254	5.41742e-09
COL26A1	darkgreen	-0.113718	0.0243468	-0.486129	1.21194e-24	0.0994409	0.0491346	-0.41683	6.57803e-18	-0.0895252	0.0766598
YWHAE	darkgreen	-0.114109	0.0238581	-0.461554	4.4615e-22	0.113221	0.0249801	-0.412144	1.65982e-17	0.120762	0.0167523
PHF12	darkgreen	-0.183942	0.000250715	-0.692786	2.47076e-57	0.350609	8.82512e-13	-0.405389	6.14556e-17	0.607842	5.79162e-41
MSI2	darkgreen	-0.150734	0.00277182	-0.579219	1.69183e-36	0.210289	2.70192e-05	-0.423213	1.82079e-18	0.297521	1.87367e-09
ZHX3	darkgreen	-0.115452	0.0222436	-0.579953	1.31603e-36	0.258667	2.06218e-07	-0.397247	2.86271e-16	0.401097	1.39015e-16
YWHAB	darkgreen	0.118043	0.0193946	0.685626	9.7551e-56	-0.151308	0.00266907	0.412899	1.43136e-17	-0.143108	0.00452592
LOC107054877	darkgreen	-0.128799	0.0106928	-0.691677	4.39702e-57	0.200545	6.37166e-05	-0.488558	6.58177e-25	0.261305	1.53335e-07
SS18L1	darkgreen	0.100107	0.0476288	0.383522	3.48625e-15	-0.302318	9.96144e-10	0.345741	1.89768e-12	-0.354445	4.78256e-13
SDF4	darkgreen	0.111628	0.0271069	0.581438	7.90335e-37	-0.315884	1.56619e-10	0.307766	4.79272e-10	-0.332844	1.35427e-11
LOC107054957	darkgreen	-0.134438	0.00769105	-0.669857	2.22932e-52	0.278208	2.12374e-08	-0.429662	4.83624e-19	0.330764	1.84378e-11
MTHFD2	darkgreen	-0.111873	0.0267701	-0.621448	2.99639e-43	0.304074	7.88155e-10	-0.410599	2.24492e-17	0.460321	5.92788e-22
SERINC2	darkgreen	-0.159814	0.00150108	-0.453704	2.66984e-21	0.0427405	0.398724	-0.297906	1.78174e-09	-0.00391478	0.938416
HIVEP3	darkgreen	-0.176232	0.000455668	-0.646789	8.03259e-48	0.276603	2.57715e-08	-0.494105	1.60346e-25	0.153026	0.00238161
FAM46B	darkgreen	-0.0991742	0.0497487	-0.611107	1.67585e-41	0.475176	1.78984e-23	-0.385884	2.28638e-15	0.421784	2.43314e-18
TCEA3	darkgreen	-0.101142	0.0453665	-0.660124	2.089e-50	0.083329	0.0994702	-0.359443	2.12552e-13	0.10497	0.0377643
NT5C1A	darkgreen	-0.139264	0.0057458	-0.692666	2.62956e-57	0.189084	0.000166052	-0.501847	2.1385e-26	0.20262	5.32553e-05
NECTIN1	darkgreen	-0.152696	0.00243447	-0.806506	4.81834e-91	0.263686	1.17008e-07	-0.539133	6.13656e-31	0.279424	1.83247e-08
PPP1R12B	darkgreen	-0.125809	0.0126719	-0.543726	1.54315e-31	0.0746717	0.140007	-0.304089	7.8655e-10	0.205712	4.06312e-05
UHRF1BP1	darkgreen	-0.145639	0.00385579	-0.735626	5.82271e-68	0.283463	1.11702e-08	-0.436941	1.04647e-19	0.519558	1.74742e-28
NUDT3	darkgreen	-0.120916	0.0166129	-0.678483	3.44226e-54	0.145172	0.00397231	-0.361464	1.52518e-13	0.2179	1.34385e-05
NPEPPS	darkgreen	-0.137806	0.0062806	-0.634954	1.23926e-45	0.156082	0.0019391	-0.432129	2.89056e-19	0.214714	1.80574e-05
PIP4K2B	darkgreen	-0.138186	0.00613694	-0.695751	5.22169e-58	0.222739	8.50816e-06	-0.329333	2.27655e-11	0.376346	1.2303e-14
CACNB1	darkgreen	-0.186042	0.000212166	-0.790849	3.49651e-85	0.155298	0.00204481	-0.331541	1.64335e-11	0.329153	2.33738e-11
NBR1	darkgreen	0.118864	0.0185611	0.733502	2.1902e-67	-0.311562	2.8529e-10	0.335803	8.69705e-12	-0.37288	2.23708e-14
SEMA6B	darkgreen	-0.10762	0.0331589	-0.448448	8.62127e-21	0.0515709	0.308455	-0.263061	1.25647e-07	0.00441896	0.930503
SLC25A42	darkgreen	-0.135194	0.00735168	-0.497529	6.61871e-26	0.24653	7.73492e-07	-0.322555	6.08957e-11	0.388959	1.31338e-15
SEC11C	darkgreen	0.137205	0.00651411	0.402568	1.05232e-16	-0.210265	2.70771e-05	0.235895	2.33106e-06	-0.452813	3.26162e-21
CZH18ORF32	darkgreen	0.184117	0.000247266	0.458116	9.82267e-22	-0.20258	5.34414e-05	0.255589	2.90211e-07	-0.315446	1.66522e-10
CA9	darkgreen	-0.140114	0.00545297	-0.55956	1.11986e-33	0.218209	1.30563e-05	-0.28644	7.71594e-09	0.377684	9.74759e-15
LMBRD2	darkgreen	0.10936	0.030403	0.808594	7.258e-92	-0.217277	1.4243e-05	0.447904	9.72171e-21	-0.181488	0.000304019
TBCA	darkgreen	0.134357	0.00772791	0.69131	5.31624e-57	-0.185603	0.000219739	0.588967	5.71909e-38	-0.232867	3.16181e-06
MPDZ	darkgreen	0.126855	0.0119461	0.641343	8.3912e-47	-0.154109	0.00221519	0.30145	1.11766e-09	-0.264203	1.10308e-07
UBQLN1	darkgreen	0.109309	0.0304809	0.704576	4.5626e-60	-0.139715	0.00558865	0.666735	9.74381e-52	-0.0236135	0.641147
CZH9ORF3	darkgreen	0.131558	0.00911433	0.59508	6.44342e-39	-0.0875	0.0835947	0.186241	0.000208825	-0.334827	1.00711e-11
LNPEP	darkgreen	0.103575	0.0403987	0.653083	5.02418e-49	-0.123625	0.0143156	0.304726	7.22234e-10	-0.0816064	0.106689
SLC44A1	darkgreen	0.1342	0.00780059	0.685873	8.60996e-56	-0.115755	0.0218931	0.309081	4.00763e-10	-0.123991	0.0140282
SUSD1	darkgreen	0.125748	0.0127159	0.456946	1.2825e-21	-0.19292	0.000121246	0.180449	0.000329641	-0.363382	1.11058e-13
PLAA	darkgreen	0.133328	0.00821403	0.616389	2.18639e-42	-0.330777	1.84016e-11	0.554812	5.04221e-33	-0.322508	6.13058e-11
SEMA6A	darkgreen	-0.147503	0.00342132	-0.590085	3.84997e-38	0.145881	0.00379678	-0.427048	8.30588e-19	0.000782231	0.987683
NR4A1	darkgreen	-0.105011	0.0376894	-0.64178	6.96245e-47	0.46331	2.97171e-22	-0.301875	1.05654e-09	0.392726	6.60661e-16
DNMT1	darkgreen	-0.190835	0.000143962	-0.576024	5.01019e-36	0.129156	0.0104758	-0.221747	9.35214e-06	0.143987	0.00428218
JPH2	darkgreen	-0.11032	0.0289676	-0.684351	1.85668e-55	0.147949	0.00332418	-0.43159	3.23591e-19	0.332701	1.38336e-11
SBF1	salmon	-0.113516	0.0246021	-0.380677	5.76847e-15	0.141512	0.00500059	0.059868	0.236967	0.638882	2.38478e-46
TCF20	salmon	-0.114408	0.0234898	-0.00273038	0.957026	0.260733	1.63552e-07	0.135553	0.00719549	0.728106	5.98395e-66
SYNGR1	salmon	-0.108408	0.0318857	-0.632691	3.16709e-45	0.133907	0.00793736	-0.345676	1.91719e-12	0.375001	1.55282e-14
ANKRD54	salmon	-0.110294	0.029006	-0.469392	7.13649e-23	0.169213	0.000768648	-0.110591	0.0285743	0.618554	9.38205e-43
PRDM4	salmon	-0.164192	0.00110388	-0.551309	1.50687e-32	0.185184	0.000227189	-0.31042	3.33749e-10	0.436152	1.23752e-19
TCP11L2	salmon	0.0991119	0.049893	0.641944	6.49228e-47	-0.288242	6.15494e-09	0.0953309	0.059332	-0.622802	1.74938e-43
KDM5A	salmon	-0.140352	0.00537347	-0.342928	2.93613e-12	0.322787	5.88991e-11	-0.136928	0.0066241	0.701131	2.96297e-59
PYROXD1	salmon	0.125751	0.012714	0.286913	7.27287e-09	-0.24039	1.47151e-06	0.0604193	0.232669	-0.526074	2.77313e-29
RAD51AP1	salmon	0.133177	0.00828767	0.479265	6.62375e-24	-0.385594	2.4083e-15	0.156619	0.00186958	-0.665557	1.69206e-51
SCAF4	salmon	-0.147372	0.00345024	-0.243459	1.0693e-06	0.449487	6.84952e-21	-0.045827	0.365515	0.633445	2.31945e-45
JADE3	salmon	-0.102222	0.0431006	-0.0705771	0.163127	0.337669	6.56179e-12	4.09559e-05	0.999355	0.556678	2.79979e-33
VPS36	salmon	0.104091	0.0394063	0.205972	3.97109e-05	-0.242474	1.18523e-06	-0.137276	0.00648607	-0.540813	3.71211e-31
RFC3	salmon	0.11676	0.0207628	0.390102	1.0671e-15	-0.252779	3.94944e-07	0.129217	0.0104392	-0.487429	8.74748e-25
INTS4	salmon	-0.135679	0.00714145	-0.143324	0.0044649	0.26824	6.92616e-08	0.167245	0.000886911	0.621717	2.69253e-43
AGAP3	salmon	-0.10386	0.039849	-0.38059	5.85774e-15	0.330334	1.96451e-11	0.0725226	0.151807	0.695207	6.95407e-58
KMT2C	salmon	-0.110729	0.0283754	-0.328298	2.64973e-11	0.280469	1.61329e-08	-0.324519	4.59042e-11	0.452987	3.13667e-21
WAC	salmon	-0.125057	0.0132182	-0.150936	0.00273537	0.297581	1.85893e-09	-0.158806	0.00160941	0.681318	8.47217e-55
MLLT10	salmon	-0.109117	0.0307756	-0.117076	0.0204185	0.355044	4.34293e-13	-0.126887	0.011924	0.628531	1.74301e-44
TBC1D7	salmon	0.101059	0.0455438	0.139318	0.00572676	-0.340642	4.17279e-12	0.105955	0.0359934	-0.5991	1.49422e-39
SERPINB6L	salmon	0.102656	0.0422174	0.373944	1.86316e-14	-0.299421	1.46077e-09	0.142998	0.0045572	-0.668757	3.75594e-52
C2H5ORF22	salmon	0.119195	0.0182345	0.462332	3.72722e-22	-0.282784	1.21452e-08	-0.0198328	0.695462	-0.66391	3.64647e-51
VPS54	salmon	-0.177574	0.000411369	-0.103701	0.0401538	0.354168	5.0002e-13	-0.126758	0.0120113	0.412786	1.46349e-17
TTBK1	salmon	-0.171536	0.000647953	-0.3819	4.6484e-15	0.260243	1.7283e-07	-0.271995	4.46166e-08	0.406601	4.86998e-17
MCM8	salmon	0.115867	0.0217643	0.275398	2.97782e-08	-0.314755	1.83358e-10	0.141275	0.00507484	-0.513275	9.932e-28
ZNF318	salmon	-0.108498	0.0317425	-0.135352	0.00728283	0.276729	2.53834e-08	-0.139124	0.00579534	0.57392	1.01716e-35
IRF2BP2	salmon	-0.10497	0.0377635	-0.351507	7.65142e-13	0.376176	1.26704e-14	-0.192171	0.00012899	0.514962	6.25077e-28
ORC3	salmon	0.117209	0.0202751	0.22132	9.7389e-06	-0.207007	3.6235e-05	0.193019	0.000120262	-0.436843	1.06847e-19
SMC6	salmon	0.0994707	0.0490665	0.560274	8.91282e-34	-0.328149	2.70816e-11	0.108117	0.0323512	-0.674165	2.82622e-53
SNX17	salmon	-0.114178	0.0237719	-0.558726	1.46119e-33	0.227082	5.59613e-06	-0.105772	0.0363159	0.662243	7.88733e-51
NCOA1	salmon	-0.159155	0.0015711	-0.506474	6.2568e-27	0.254874	3.14003e-07	-0.143172	0.00450781	0.76868	1.07842e-77
BCORL1	salmon	-0.135706	0.00712985	-0.437598	9.09798e-20	0.270986	5.02456e-08	-0.0315876	0.532916	0.652476	6.58485e-49
MED12	salmon	-0.124104	0.0139405	-0.274082	3.48414e-08	0.328575	2.54424e-11	-0.00210846	0.966808	0.670541	1.60982e-52
FOXO4	salmon	-0.0990714	0.0499871	-0.14353	0.00440744	0.259814	1.81367e-07	0.0317616	0.530661	0.67307	4.7947e-53
ATP11C	salmon	-0.105332	0.0371041	-0.148951	0.00311483	0.295705	2.37259e-09	-0.0462925	0.36066	0.455881	1.63321e-21
EPFIP1L	salmon	-0.119299	0.0181323	-0.309168	3.96065e-10	0.185633	0.000219209	-0.0519954	0.304485	0.728339	5.19678e-66
CETN1	salmon	0.103442	0.040658	0.34289	2.95353e-12	-0.250619	4.99244e-07	0.0830185	0.100742	-0.609962	2.59384e-41
ASAH1	salmon	0.101659	0.0442697	0.559791	1.04022e-33	-0.345813	1.87657e-12	0.152965	0.00239122	-0.657657	6.42917e-50
ACOX3	salmon	0.143962	0.00428885	0.422841	1.96373e-18	-0.321478	7.10345e-11	0.169251	0.00076655	-0.612636	9.33139e-42
RTKN	salmon	-0.135919	0.00703941	-0.445886	1.51539e-20	0.143067	0.00453753	-0.0947442	0.0609213	0.429815	4.68501e-19
ZNF638	salmon	-0.135627	0.00716379	-0.089787	0.0757984	0.11468	0.0231597	0.210046	2.76179e-05	0.560078	9.49071e-34
METTL15	salmon	0.171372	0.000655839	0.440296	5.10321e-20	-0.199101	7.21094e-05	0.113545	0.0245648	-0.540613	3.9423e-31
ZFP91	salmon	-0.106389	0.0352345	-0.601911	5.31152e-40	0.183312	0.000263504	-0.191028	0.000141697	0.579314	1.63741e-36
ZC3H14	salmon	-0.126179	0.0124107	-0.318962	1.01587e-10	0.335042	9.75061e-12	-0.0183651	0.716993	0.720292	6.27234e-64
ATG14	salmon	-0.099823	0.0482661	-0.0996085	0.0487522	0.228282	4.97732e-06	-0.00962323	0.849367	0.583782	3.51488e-37
FAM179B	salmon	-0.114291	0.0236326	-0.205616	4.09777e-05	0.311599	2.8384e-10	-0.0626617	0.215755	0.645816	1.226e-47
ADO	salmon	-0.149551	0.0029953	-0.381703	4.81314e-15	0.255399	2.96345e-07	-0.0329073	0.515934	0.679967	1.65532e-54
SLC25A28	salmon	-0.109482	0.0302167	-0.375932	1.32176e-14	0.0430036	0.395825	-0.0123913	0.806796	0.359672	2.04733e-13
LDB1	salmon	-0.108068	0.0324295	-0.26749	7.55575e-08	0.112701	0.0256577	0.0290448	0.566413	0.547304	5.18716e-32
HPS6	salmon	-0.163066	0.00119554	-0.319128	9.92252e-11	0.184521	0.000239476	0.0982378	0.0519556	0.675456	1.51157e-53
ERBB4	salmon	-0.112416	0.0260358	-0.430716	3.88365e-19	0.247801	6.75635e-07	-0.345686	1.91416e-12	0.474928	1.89984e-23
TRAF3IP1	salmon	0.110647	0.0284934	0.355422	4.08618e-13	-0.327457	2.99627e-11	0.161132	0.00136946	-0.519518	1.76719e-28
TTC21B	salmon	0.111997	0.0266007	0.287612	6.66232e-09	-0.295509	2.43378e-09	-0.0408623	0.41979	-0.586973	1.15425e-37
SPEG	salmon	-0.149064	0.00309213	-0.625917	5.02255e-44	0.258116	2.19297e-07	-0.195668	9.64266e-05	0.670557	1.59719e-52
MTA1	salmon	-0.106348	0.0353058	-0.310443	3.32703e-10	0.329882	2.0998e-11	-0.0163489	0.746938	0.586537	1.34499e-37
PBX1	salmon	-0.121101	0.0164461	-0.498517	5.11822e-26	0.280089	1.69003e-08	-0.282421	1.27006e-08	0.656632	1.02226e-49
C8H1orf52	salmon	0.100159	0.0475139	0.0500089	0.323357	0.125377	0.0129837	0.301101	1.17052e-09	0.457374	1.16347e-21
CMPK1	salmon	0.108733	0.0313729	0.556896	2.61329e-33	-0.29185	3.89543e-09	0.174712	0.000511159	-0.604933	1.72723e-40
CC2D1B	salmon	-0.119949	0.0175076	-0.141906	0.00487945	0.136423	0.00682897	0.0270626	0.593204	0.512715	1.15737e-27
DOCK7	salmon	-0.101292	0.0450443	-0.053266	0.292803	0.372931	2.21755e-14	0.109098	0.0308056	0.516116	4.54722e-28
GADD45A	salmon	-0.152187	0.0025183	-0.481568	3.76232e-24	0.262626	1.32021e-07	-0.111108	0.0278336	0.532375	4.50175e-30
YEATS2	salmon	-0.10284	0.041848	-0.14509	0.00399315	0.20146	5.88869e-05	-0.155268	0.00204897	0.38937	1.21899e-15
LOC107051846	salmon	-0.129479	0.0102824	-0.468628	8.55052e-23	0.386126	2.18926e-15	-0.212984	2.11604e-05	0.540152	4.52515e-31
IFT80	salmon	0.12212	0.015555	0.454527	2.21784e-21	-0.289302	5.38468e-09	0.149506	0.00300417	-0.594488	7.9765e-39
SIAH2	salmon	-0.104592	0.0384629	-0.358954	2.30254e-13	0.271735	4.60064e-08	-0.0387476	0.444271	0.790259	5.68302e-85
ARID3B	salmon	-0.165236	0.00102471	-0.330956	1.79197e-11	0.416549	6.95609e-18	-0.0281867	0.577939	0.593189	1.27229e-38
PEAK1	salmon	-0.124067	0.013969	-0.249721	5.49969e-07	0.234169	2.77466e-06	-0.264893	1.01926e-07	0.518395	2.41732e-28
FEM1B	salmon	-0.111228	0.0276646	-0.437105	1.01066e-19	0.095334	0.0593237	-0.0125665	0.80412	0.561444	6.12299e-34
PRC1	salmon	-0.117755	0.0196952	0.0279285	0.58143	0.252545	4.05136e-07	0.289089	5.5317e-09	0.646596	8.73806e-48
PSKH1	salmon	-0.1131	0.0251357	-0.237902	1.90027e-06	0.146685	0.00360617	0.11283	0.0254884	0.573116	1.3317e-35
DUS2	salmon	0.126675	0.0120682	0.375446	1.43794e-14	-0.223379	8.00289e-06	0.178657	0.000378582	-0.478216	8.5593e-24
ZCCHC14	salmon	-0.174037	0.000537751	-0.504814	9.74642e-27	0.463899	2.59154e-22	-0.226339	6.01584e-06	0.670995	1.29622e-52
KARS	salmon	0.152527	0.00246197	0.223094	8.22489e-06	-0.299238	1.49632e-09	-0.0400119	0.429538	-0.594653	7.51601e-39
PLXNA1	salmon	-0.105531	0.0367463	-0.192643	0.000124059	0.25214	4.23384e-07	-0.14368	0.00436591	0.427402	7.72129e-19
TADA3	salmon	-0.119337	0.0180956	-0.359038	2.27134e-13	0.212462	2.21913e-05	0.151643	0.00261057	0.684186	2.01768e-55
LOC107054413	salmon	-0.148509	0.00320563	-0.357074	3.12726e-13	0.326986	3.20958e-11	-0.167394	0.000877407	0.538413	7.60326e-31
SLC35A4	salmon	-0.137611	0.00635549	-0.527151	2.0384e-29	0.199397	7.03092e-05	0.0730268	0.148973	0.624494	8.89729e-44
NSD1	salmon	-0.179713	0.000348994	-0.264588	1.05555e-07	0.354882	4.45732e-13	-0.102069	0.0434156	0.716575	5.42751e-63
TRRAP	salmon	-0.187252	0.000192551	-0.131626	0.00907796	0.215771	1.638e-05	-0.183979	0.000249992	0.459168	7.72321e-22
LCMT1	salmon	0.138303	0.00609334	0.131036	0.00939582	-0.294972	2.60856e-09	-0.0965991	0.0560137	-0.628485	1.77541e-44
FOPNL	salmon	0.13365	0.00805925	0.334255	1.09717e-11	-0.310401	3.34593e-10	0.169364	0.000760238	-0.438861	6.94463e-20
AXIN1	salmon	-0.128201	0.0110649	-0.240997	1.38193e-06	0.408791	3.19048e-17	-0.00587524	0.90769	0.774825	1.10419e-79
LUC7L	salmon	-0.106057	0.0358129	-0.349377	1.07255e-12	0.260393	1.69938e-07	0.0345638	0.49502	0.689855	1.12686e-56
CREBBP	salmon	-0.114074	0.0239008	-0.395026	4.32462e-16	0.387245	1.79012e-15	-0.104366	0.0388857	0.73553	6.18431e-68
CRAMP1	salmon	-0.109139	0.0307423	0.0243989	0.630088	0.157943	0.00170777	-0.113646	0.0244378	0.289891	4.99783e-09
ANKLE2	salmon	-0.126151	0.0124306	-0.172725	0.00059318	0.306663	5.56449e-10	-0.176474	0.000447371	0.559911	1.00112e-33
TCTN1	salmon	0.113747	0.0243099	0.0864614	0.0873428	-0.265454	9.55715e-08	0.0344174	0.49685	-0.500756	2.84915e-26
EIF4ENIF1	salmon	-0.105188	0.0373659	-0.00589515	0.907378	0.142377	0.00473822	-0.0296656	0.558143	0.432272	2.80579e-19
MTMR3	salmon	-0.10209	0.0433717	-0.303877	8.09175e-10	0.24231	1.20566e-06	0.108054	0.0324522	0.609139	3.54518e-41
MED13L	salmon	-0.107576	0.0332316	-0.0986397	0.0509986	0.404749	6.94665e-17	-0.27057	5.27639e-08	0.41791	5.30285e-18
LOC100859084	salmon	-0.106484	0.0350713	-0.249694	5.51591e-07	0.231776	3.52533e-06	0.018074	0.721292	0.563927	2.74635e-34
LOC429800	salmon	-0.142718	0.00463794	-0.307066	5.26943e-10	0.19944	7.00509e-05	-0.11553	0.0221533	0.477888	9.27249e-24
BRD2	salmon	-0.120975	0.01656	-0.304953	7.00535e-10	0.37445	1.7079e-14	0.0162822	0.747935	0.808221	1.0192e-91
ZNF618	salmon	-0.104113	0.0393647	-0.200441	6.42905e-05	0.257266	2.41063e-07	-0.240266	1.4904e-06	0.527942	1.62411e-29
BRD3	salmon	-0.131582	0.00910159	-0.171493	0.00064999	0.209768	2.83169e-05	-0.169465	0.000754645	0.497064	7.46818e-26
EVPL	salmon	-0.122499	0.0152347	-0.0768208	0.128923	0.205946	3.9803e-05	0.104365	0.0388882	0.455155	1.92463e-21
UNK	salmon	-0.101714	0.0441537	-0.263028	1.26124e-07	0.285705	8.4572e-09	0.0334561	0.508955	0.615557	3.02095e-42
ZNF207	salmon	-0.123369	0.0145205	-0.28163	1.39973e-08	0.175963	0.000465065	-0.183812	0.000253315	0.525298	3.46064e-29
STX1A	salmon	-0.145315	0.00393633	-0.544874	1.08896e-31	0.313927	2.05736e-10	-0.14152	0.0049984	0.53716	1.10287e-30
CPD	salmon	-0.103126	0.0412783	-0.362876	1.20781e-13	0.261526	1.49553e-07	-0.118424	0.0190045	0.707037	1.1791e-60
MED13	salmon	-0.104592	0.0384629	-0.347882	1.3575e-12	0.2369	2.10476e-06	-0.33	2.06363e-11	0.385317	2.53079e-15
MNT	salmon	-0.102816	0.0418961	-0.0194011	0.70177	0.409063	3.02685e-17	0.126063	0.0124924	0.459543	7.08751e-22
NCOA6	salmon	-0.159827	0.00149971	-0.297552	1.86599e-09	0.360669	1.73832e-13	-0.267006	7.99158e-08	0.635144	1.14479e-45
CBFA2T2	salmon	-0.144148	0.0042388	-0.441087	4.30357e-20	0.155887	0.00196485	-0.0956465	0.0584916	0.495089	1.24484e-25
ZNF512B	salmon	-0.128742	0.0107275	-0.441145	4.24989e-20	0.260227	1.73128e-07	-0.0800713	0.113465	0.592467	1.64778e-38
ZBTB46	salmon	-0.114418	0.0234774	-0.394227	5.01208e-16	0.166512	0.000935045	-0.0257458	0.611315	0.592904	1.40922e-38
GMEB2	salmon	-0.121465	0.0161232	-0.372605	2.34495e-14	0.207546	3.45406e-05	-0.01921	0.70457	0.750405	4.00843e-72
NOL9	salmon	-0.130726	0.00956672	-0.278603	2.02448e-08	0.230207	4.11864e-06	0.142338	0.00474965	0.720529	5.45909e-64
SPEN	salmon	-0.144485	0.00414934	-0.0713444	0.158589	0.260563	1.66706e-07	0.020717	0.682606	0.694412	1.05602e-57
ZBTB40	salmon	-0.131115	0.00935294	-0.349442	1.06167e-12	0.276007	2.76845e-08	-0.0485947	0.337246	0.642997	4.13614e-47
PPP3CC	salmon	-0.120897	0.0166305	-0.589596	4.57848e-38	0.23134	3.68146e-06	-0.191809	0.000132891	0.671541	9.98426e-53
XPO7	salmon	-0.102941	0.0416459	-0.298057	1.74681e-09	0.211769	2.36341e-05	0.0457062	0.366781	0.682928	3.79412e-55
WHSC1L1	salmon	-0.127019	0.0118353	-0.095904	0.0578128	0.199438	7.00637e-05	-0.126376	0.0122737	0.570261	3.44559e-35
GINS4	salmon	-0.107001	0.0341889	-0.543633	1.58725e-31	0.202855	5.21789e-05	0.0362019	0.474791	0.699142	8.62496e-59
KAT6A	salmon	-0.116564	0.0209791	-0.103792	0.0399782	0.217084	1.45004e-05	-0.282544	1.251e-08	0.165963	0.000972687
ARID1A	salmon	-0.135239	0.00733186	-0.355181	4.24798e-13	0.326188	3.60466e-11	-0.1318	0.00898626	0.498788	4.76903e-26
ZDHHC18	salmon	-0.101394	0.0448288	-0.107964	0.0325986	0.25442	3.30047e-07	0.0348727	0.49117	0.522398	7.87183e-29
WDTC1	salmon	-0.130454	0.00971931	-0.591646	2.20936e-38	0.237023	2.07865e-06	-0.250709	4.94424e-07	0.630559	7.61584e-45
WASF2	salmon	-0.125897	0.0126094	-0.39748	2.74122e-16	0.300373	1.28873e-09	-0.128107	0.0111245	0.686216	7.23667e-56
LOC100858796	salmon	-0.156399	0.00189777	-0.2586	2.07765e-07	0.289668	5.14068e-09	0.00471962	0.925788	0.565829	1.47963e-34
PTP4A2	salmon	-0.11773	0.019721	-0.575996	5.05638e-36	0.186905	0.000198001	-0.200904	6.17804e-05	0.485883	1.28869e-24
EI24	salmon	-0.120748	0.0167657	-0.548166	3.98093e-32	0.139129	0.00579349	-0.0334842	0.508598	0.608811	4.015e-41
PRDM10	salmon	-0.17039	0.000705143	-0.33248	1.42965e-11	0.174397	0.000523436	-0.217935	1.33953e-05	0.417212	6.09616e-18
KMT2A	salmon	-0.108612	0.0315622	0.0615126	0.224309	0.148536	0.00320013	-0.047405	0.349221	0.437211	9.87917e-20
ARNT	salmon	-0.130706	0.00957785	-0.336219	8.16982e-12	0.118583	0.0188428	0.119091	0.018337	0.54884	3.23499e-32
RPRD2	salmon	-0.134582	0.00762527	-0.194186	0.000109145	0.275871	2.81385e-08	0.0999284	0.0480288	0.874623	1.08267e-124
TBC1D22B	salmon	-0.101348	0.0449252	-0.512521	1.22061e-27	0.279967	1.71529e-08	-0.132257	0.00874859	0.721223	3.63311e-64
ATXN7L2	salmon	-0.120548	0.0169487	-0.481962	3.41424e-24	0.290949	4.36975e-09	-0.00220805	0.965241	0.642086	6.10913e-47
HIPK1	salmon	-0.110495	0.0287134	-0.177319	0.000419474	0.369476	3.99708e-14	-0.263644	1.17576e-07	0.617079	1.67061e-42
TAF8	salmon	0.106786	0.0345539	0.364452	9.29638e-14	-0.274067	3.49033e-08	0.177144	0.000425103	-0.532638	4.16904e-30
FZD2	salmon	-0.104225	0.0391528	-0.285334	8.85715e-09	0.129549	0.0102414	0.0117642	0.816395	0.593119	1.3047e-38
GPATCH8	salmon	-0.116506	0.0210435	-0.407421	4.15819e-17	0.235007	2.54995e-06	0.0352447	0.486556	0.606051	1.13648e-40
TLK2	salmon	-0.126556	0.0121497	-0.19731	8.39612e-05	0.198357	7.68275e-05	-0.078387	0.121282	0.666247	1.22518e-51
MAP3K3	salmon	-0.104836	0.0380103	0.125789	0.0126868	0.219669	1.13843e-05	0.104022	0.0395375	0.499597	3.86074e-26
KANSL1	salmon	-0.109459	0.0302529	-0.223969	7.56264e-06	0.249906	5.39172e-07	0.254301	3.34382e-07	0.772489	6.41072e-79
MLLT6	salmon	-0.142643	0.00465981	-0.317026	1.33454e-10	0.160069	0.00147471	0.000706444	0.988876	0.517013	3.54809e-28
ORMDL3	salmon	-0.10222	0.0431053	-0.30839	4.40321e-10	0.167665	0.000860312	0.111059	0.027903	0.643704	3.05265e-47
THRA	salmon	-0.189373	0.000162197	-0.595199	6.17174e-39	0.146163	0.00372895	-0.201242	6.00068e-05	0.544257	1.31371e-31
TIMM44	salmon	0.146681	0.00360703	0.350131	9.52037e-13	-0.28744	6.80736e-09	0.134296	0.00775613	-0.556309	3.14592e-33
SAFB	salmon	-0.103525	0.0404966	-0.0657389	0.194008	0.265862	9.11938e-08	0.132651	0.00854839	0.446299	1.38396e-20
BTBD2	salmon	-0.108765	0.0313229	-0.424501	1.40039e-18	0.230572	3.97242e-06	-0.00931742	0.854099	0.686935	5.02157e-56
MEX3D	salmon	-0.100996	0.0456782	-0.27748	2.31895e-08	0.218074	1.32219e-05	0.0277721	0.583548	0.615786	2.76441e-42
HDGFRP2	salmon	-0.108497	0.0317439	-0.488666	6.40502e-25	0.197904	7.98416e-05	-0.0459921	0.363789	0.571018	2.67984e-35
TMEM259	salmon	-0.141805	0.00491034	-0.289704	5.11751e-09	0.258585	2.08126e-07	0.0276791	0.584809	0.685581	9.98176e-56
CERS1	salmon	-0.126745	0.0120204	-0.401719	1.23612e-16	0.274086	3.48266e-08	-0.0691105	0.17207	0.604302	2.18673e-40
GDF3	salmon	-0.107364	0.0335816	-0.452148	3.78542e-21	0.307198	5.1759e-10	-0.0285752	0.572708	0.582246	5.98143e-37
C19orf60	salmon	-0.108163	0.0322771	-0.384385	2.98937e-15	0.270145	5.54612e-08	0.0982762	0.0518635	0.703397	8.68151e-60
DYM	salmon	-0.12674	0.0120236	-0.311152	3.01837e-10	0.15916	0.00157056	-0.0214684	0.671752	0.514597	6.91084e-28
ZCCHC6	salmon	0.109605	0.0300309	0.532425	4.43668e-30	-0.271259	4.86632e-08	-0.0731427	0.148328	-0.693225	1.96479e-57
TMEM175	salmon	0.143726	0.00435334	0.512798	1.13144e-27	-0.278484	2.05378e-08	0.0431443	0.39428	-0.526933	2.16927e-29
TXN	salmon	0.157483	0.00176248	0.0702984	0.164799	-0.136874	0.00664559	0.176601	0.000443073	-0.465448	1.80577e-22
LOC107052389	salmon	0.104867	0.0379528	0.365915	7.28128e-14	-0.251536	4.52092e-07	0.0839711	0.0968808	-0.505411	8.31275e-27
SP1	salmon	-0.107902	0.0326991	-0.265803	9.18171e-08	0.189	0.000167186	0.0332966	0.510978	0.656652	1.01322e-49
ATF7	salmon	-0.101163	0.0453201	-0.238391	1.80765e-06	0.221412	9.65478e-06	0.200498	6.3974e-05	0.665486	1.74931e-51
APOLD1	skyblue	-0.102006	0.0435454	-0.100918	0.0458483	0.547092	5.53441e-32	-0.0868206	0.0860317	0.1458	0.00381634
CSRNP1	skyblue	-0.106034	0.0358547	-0.0133369	0.792377	0.756852	4.9489e-74	-0.0443538	0.381146	0.148237	0.00326261
C10orf67	skyblue	-0.14492	0.00403634	-0.154922	0.00209736	0.568361	6.45209e-35	-0.194401	0.000107212	0.166881	0.000910524
NR4A3	skyblue	-0.141858	0.00489412	-0.307637	4.87705e-10	0.812648	1.71927e-93	-0.213923	1.94175e-05	0.279542	1.80637e-08
LOC112531945	skyblue	-0.105507	0.0367888	-0.179444	0.000356327	0.617996	1.1676e-42	-0.160983	0.00138383	0.0928783	0.0662104
CITED2	skyblue	-0.124926	0.0133154	-0.386771	1.94949e-15	0.603212	3.2801e-40	-0.159885	0.00149371	0.463459	2.87009e-22
SGK1	skyblue	-0.113808	0.0242333	-0.340525	4.24798e-12	0.541648	2.88913e-31	-0.359733	2.02716e-13	0.191707	0.000134016
LOC107053517	skyblue	-0.13192	0.00892339	-0.197873	8.00535e-05	0.663884	3.68917e-51	-0.124294	0.0137933	0.3384	5.87318e-12
FOS	skyblue	-0.114676	0.0231638	-0.269408	6.04534e-08	0.889159	1.75995e-134	-0.130429	0.00973306	0.350488	8.997e-13
JUN	skyblue	-0.108692	0.0314371	-0.306134	5.97632e-10	0.806998	3.09137e-91	-0.152968	0.00239074	0.299551	1.43601e-09
DUSP1	skyblue	-0.123395	0.0144997	-0.232076	3.42138e-06	0.689811	1.1531e-56	-0.153644	0.00228521	0.170229	0.000713517
EGR1	skyblue	-0.131708	0.00903467	-0.187532	0.000188255	0.805339	1.37403e-90	-0.145349	0.00392776	0.184935	0.000231736
LOC107049815	skyblue	-0.099793	0.0483338	-0.0385475	0.446629	0.487556	8.4717e-25	-0.0476005	0.347236	-0.00838642	0.868538
RASD1	skyblue	-0.119422	0.018013	-0.238369	1.81158e-06	0.541472	3.04626e-31	-0.0774461	0.12583	0.234314	2.73456e-06
LOC107055311	skyblue	-0.170184	0.000715872	-0.0397182	0.432935	0.558365	1.63914e-33	-0.00964313	0.849059	0.274908	3.15766e-08
LOC107049468	skyblue	-0.142131	0.00481159	-0.119602	0.0178391	0.809246	3.99997e-92	-0.0619467	0.22105	0.250725	4.93579e-07
