# Supplementary material for: The SLC27A1 Gene and Its Enriched PPAR Pathway Are Involved in the Regulation of Flavor Compound Hexanal Content in Chinese Native Chickens
Source: Genes (Basel). 2022 Jan 22;13(2):192. doi: 10.3390/genes13020192 (PMC8872575; doi:10.3390/genes13020192)
Supplement: Supplementary file 1 [file genes-13-00192-s001.zip › Supplementary data 3.xlsx]

## Sheet: DEGs
name	ind22	ind27	ind44	ind162	ind165	ind169	ind291	ind315	ind398	ind328	ind79	ind229	ind233	ind253	ind309	ind339	ind353	ind390	ind412	ind446	H_mean	L_mean	log2(fc)	PValue	FDR
LOC418114	8.66988	20.304	19.2939	40.5564	10.5804	117.045	15.2896	53.2738	10.435	20.6068	27.6074	46.2474	91.5673	26.7645	223.225	117.666	46.2216	39.5966	53.8685	47.6848	1.216	2.717	1.15987	0.00876312	0.423653
ADCK2	64.5424	90.4453	58.7588	50.6954	52.9019	71.7035	70.7146	65.8089	66.088	36.9206	80.8501	16.6491	53.3177	43.0144	49.6056	47.9804	58.2392	24.5122	23.2192	23.3749	2.52	1.614	-0.642783	0.0214009	0.557123
TMEM260	47.2027	46.1456	81.5607	40.5564	63.4823	48.5053	51.6026	48.0509	62.6097	36.062	42.397	34.2231	48.6814	43.9703	43.1353	44.5532	41.5994	26.3977	32.5069	9.34996	2.125	1.409	-0.592791	0.0281873	0.587664
PTGDR	5.77992	25.8415	7.01598	22.8129	17.3134	10.5446	17.2009	18.8025	10.435	27.4758	20.7055	33.2981	71.863	28.6763	23.7244	22.8478	19.4131	11.3133	20.4329	43.0098	0.651	1.129	0.794316	0.0284325	0.587812
LOC107056520	0	0	0	1.26739	1.92371	1.05446	7.64482	4.17834	13.9133	7.72756	17.7476	16.6491	17.3862	10.5146	14.019	4.56956	6.47102	3.7711	3.71507	4.67498	0.155	0.384	1.30884	0.0348724	0.620974
SLC13A4	7.70656	12.9208	13.155	10.1391	4.80926	8.4357	5.73362	7.31209	6.95664	4.29309	4.92989	0	0	8.60289	4.31353	4.56956	5.54659	1.88555	3.71507	5.60998	0.325	0.153	-1.08691	0.019165	0.534637
LOC112532663	8.66988	3.69164	2.63099	5.06954	4.80926	2.10893	5.73362	15.6688	9.56537	4.29309	5.91586	10.1744	9.27264	17.2058	11.8622	11.4239	18.4886	13.1989	13.0027	8.41497	0.248	0.466	0.90999	0.0232005	0.566073
OPN4	14.4498	70.1412	12.278	1.26739	9.61853	4.21785	1.91121	2.08917	3.47832	1.71724	9.85977	9.24948	2.31816	11.4705	5.39191	0	1.84886	1.88555	0.928767	1.86999	0.495	0.177	-1.48368	0.0419596	0.641062
LOC101752163	0	0	0	0	0	4.21785	7.64482	0	0	0	0	3.69979	16.2271	1.91175	3.23515	21.7054	9.24431	3.7711	0	2.80499	0.048	0.231	2.26679	0.0207869	0.557123
LOC112529936	5.77992	20.304	3.50799	11.4065	10.5804	11.5991	4.77801	13.5796	3.47832	7.72756	10.8458	2.77485	23.1816	8.60289	31.2731	9.13912	14.7909	29.226	52.9397	14.9599	0.367	0.77	1.06908	0.0189515	0.534637
COL13A1	50.0926	23.0728	62.2668	133.076	33.6649	124.427	98.4271	47.0063	54.7835	67.8308	126.205	169.266	118.226	40.1468	182.247	126.805	122.949	80.1359	96.5918	61.7097	2.731	4.347	0.670591	0.0265213	0.584017
LOC112532617	97.2953	144.897	101.732	65.9041	152.935	83.3025	138.562	30.293	93.9146	123.641	92.6819	14.7992	39.4087	123.308	33.4299	68.5434	43.4483	115.961	64.085	65.4497	4.207	2.573	-0.70934	0.0333523	0.616892
ZNF503	41.4228	72.91	53.4968	31.6847	51.9401	37.9607	120.406	158.777	106.089	132.227	102.542	180.365	188.93	75.5142	95.976	93.676	100.763	110.305	468.099	151.469	3.261	6.175	0.921125	0.0094858	0.438506
LOC112532652	49.1293	37.8394	92.0847	83.6475	78.8719	273.106	63.0698	148.331	52.1748	34.3447	72.9623	75.8458	62.5903	59.2643	36.665	38.8413	33.2795	20.7411	20.4329	23.3749	3.568	1.715	-1.05691	0.00288067	0.274013
LOC107053656	38.5328	16.6124	10.524	12.6739	28.8556	24.2526	11.4672	27.1592	24.3482	11.162	16.7616	44.3975	68.3857	45.8821	29.1163	11.4239	32.3551	36.7682	46.4384	36.4648	0.822	1.433	0.801828	0.0193343	0.538124
WNT8B	38.5328	37.8394	41.2189	67.1715	20.1989	36.9062	39.1797	68.9426	35.6528	43.7895	59.1586	44.3975	49.8404	32.4998	52.8407	69.6858	122.949	65.9943	91.948	114.07	1.698	2.777	0.709691	0.0136579	0.480562
GDF10	11.5598	5.53747	0	10.1391	1.92371	12.6536	9.55603	2.08917	1.73916	1.71724	3.94391	33.2981	9.27264	5.73526	21.5676	15.9935	3.69773	24.5122	5.5726	3.73998	0.222	0.494	1.15395	0.0411825	0.640937
LIPA	720.563	777.091	613.898	323.183	492.469	331.101	375.552	431.414	378.267	446.481	374.671	515.196	217.907	376.615	294.398	250.183	325.4	349.77	318.567	291.719	19.78	13.041	-0.600988	0.00457945	0.308541
PANK1	875.658	633.117	418.328	230.664	1199.43	244.635	539.916	160.866	321.744	343.447	269.172	221.988	157.635	585.952	202.736	220.481	191.357	362.026	153.247	324.444	20.312	10.534	-0.947279	0.00330695	0.280385
KIF20B	61.6525	144.897	94.7157	100.124	74.0627	72.7579	57.3362	15.6688	45.2181	121.924	68.0324	51.7971	24.3407	70.7349	97.0544	42.2684	40.675	29.226	26.9343	26.1799	3.178	1.851	-0.779814	0.0206983	0.557123
EXOC6	5141.24	6276.72	4756.83	4061.97	6735.86	4621.71	3213.69	2428.66	5146.17	4329.15	4785.93	2598.18	1174.15	4014.68	2389.7	1961.48	3179.12	3463.76	2290.34	4248.62	188.631	118.843	-0.66651	0.00390875	0.298857
KIF11	33.7162	161.509	45.6038	31.6847	40.3978	23.1982	11.4672	14.6242	48.6964	18.031	49.2989	31.4482	33.6133	22.941	70.0949	137.087	47.146	447.818	109.595	47.6848	1.74	3.864	1.15101	0.0218048	0.558764
CRTAC1	3.85328	3.69164	10.524	12.6739	11.5422	12.6536	13.3784	13.5796	3.47832	12.0207	21.6915	12.9493	28.977	8.60289	18.3325	62.8314	11.0932	20.7411	20.4329	19.6349	0.388	0.848	1.12801	0.00287294	0.274013
GOLGA7B	160.874	86.7536	75.4217	182.504	96.1853	153.952	189.209	231.898	89.5667	111.62	114.373	131.343	673.425	167.278	194.109	559.771	159.927	77.3076	161.606	157.079	5.439	8.86	0.703965	0.0237106	0.570694
SFRP5	26.973	18.4582	14.9089	30.4173	5.77112	12.6536	17.2009	8.35668	6.95664	12.0207	19.7195	14.7992	84.6128	17.2058	21.5676	50.2652	16.6398	7.5422	26.0055	27.1149	0.608	1.064	0.807355	0.039025	0.634695
KAZALD1	33.7162	36.9164	28.9409	29.1499	10.5804	12.6536	38.2241	20.8917	20.8699	17.1724	23.6635	75.8458	115.908	26.7645	26.9596	61.6891	16.6398	32.9971	81.7315	20.5699	1.002	1.838	0.875254	0.0167552	0.518443
PDZD7	64.5424	24.9186	84.1917	27.8825	62.5204	102.283	25.8013	90.8789	123.48	60.1033	91.6959	132.268	26.6588	87.9406	70.0949	139.372	76.7278	322.429	197.827	63.5797	2.679	4.751	0.826537	0.0263991	0.584017
LOC112530022	1891	3087.14	1326.02	2021.48	4765.02	847.788	2582.99	1175.16	2427	1766.18	2181.97	902.75	188.93	1906.97	929.566	644.308	1276.64	2439.9	1555.69	2060.73	88.891	55.961	-0.667616	0.0468453	0.651197
STN1	93.442	54.4518	313.088	242.071	235.654	89.6293	189.209	326.955	253.048	155.41	162.686	226.612	68.3857	181.617	94.8977	140.514	134.967	141.416	92.8767	56.0998	7.826	5.096	-0.61891	0.0429093	0.642452
LOC416695	3.85328	4.61456	1.75399	2.53477	0	5.27231	3.82241	1.04458	6.08706	0	1.97195	20.3489	12.7499	11.4705	2.15676	21.7054	0.924431	9.42775	2.7863	6.54497	0.116	0.343	1.56408	0.00942718	0.437769
FGFR2	1.92664	11.0749	1.75399	5.06954	3.84741	5.27231	1.91121	2.08917	3.47832	0	115.359	14.7992	9.27264	0	6.47029	0	5.54659	1.88555	3.71507	0	0.144	0.604	2.06848	0.0180004	0.528525
RERG	17.3398	23.9957	26.3099	51.9628	19.2371	29.525	24.8457	87.7451	43.479	56.6688	59.1586	412.527	50.9995	21.9852	12.9406	159.935	70.2568	144.245	111.452	75.7347	1.505	4.445	1.56242	0.000567153	0.141101
FAM196A	77.0656	143.051	50.8658	58.2998	90.4142	39.0151	109.894	75.2101	53.9139	96.1652	178.462	426.401	62.5903	137.646	51.7624	77.6825	881.907	239.465	146.745	140.249	3.214	9.533	1.56856	0.000193215	0.0801756
MSTN	150.278	80.2933	39.4649	225.595	79.8338	254.125	179.653	302.93	118.263	151.117	186.35	414.377	1706.17	413.895	530.564	875.071	418.767	207.411	246.123	116.875	6.189	18.884	1.60939	9.0334e-06	0.034083
TFPI	54.9092	83.062	49.1118	58.2998	81.7575	44.2874	37.2685	21.9363	58.2618	49.7999	54.2288	29.5983	16.2271	26.7645	67.9381	18.2782	23.1108	27.3405	43.6521	42.0748	2.174	1.368	-0.668284	0.0324302	0.615643
ASB18	7.70656	34.1477	7.01598	0	0	0	4.77801	4.17834	5.21748	6.86895	1.97195	3.69979	391.769	0.955877	0	0	7.39545	0	8.35891	1.86999	0.288	1.42	2.30175	0.0438185	0.642696
LOC112532783	3.85328	1.84582	0	7.60432	165.439	0	0	334.267	0	1.71724	2.95793	0	25.4998	0	0	0	0	5.65665	0	0	2.012	0.119	-4.0796	0.0050216	0.321127
LOC112532781	15.4131	7.38329	1.75399	10.1391	4.80926	17.9259	1.91121	9.40126	33.044	36.062	14.7897	26.8235	42.886	37.2792	89.5057	28.5597	12.0176	3.7711	28.7918	23.3749	0.554	1.173	1.08225	0.0322236	0.614038
TMEFF2	15.4131	8.3062	11.401	6.33693	8.65668	8.4357	3.82241	13.5796	10.435	5.15171	15.7756	16.6491	10.4317	3.82351	25.8812	22.8478	16.6398	30.1688	6.50137	16.8299	0.366	0.64	0.806228	0.0353181	0.620974
RFTN2	225.417	926.603	713.876	323.183	1550.51	305.794	117.539	186.981	420.876	602.75	630.04	375.529	148.362	147.205	204.893	268.462	312.458	453.475	288.847	479.653	22.037	13.041	-0.756873	0.0399461	0.638552
KCTD18	92.4787	83.9849	76.2987	89.9844	61.5586	149.734	93.6491	69.9872	98.2625	107.327	60.1446	105.444	77.6584	64.0437	81.9571	35.4141	42.5238	47.1388	52.011	25.2449	3.688	2.297	-0.683088	0.00762161	0.394896
PYROXD1	222.527	203.963	292.04	335.857	317.411	289.977	247.501	213.095	325.223	156.269	324.387	153.541	137.931	191.175	158.522	103.957	143.287	178.185	181.11	197.284	10.406	6.925	-0.58753	0.00514406	0.324829
HOXD3	7.70656	8.3062	10.524	11.4065	5.77112	10.5446	1.91121	7.31209	3.47832	12.0207	25.6354	7.39959	26.6588	7.64701	40.9785	18.2782	10.1687	9.42775	20.4329	21.5049	0.314	0.718	1.19322	0.00258013	0.264332
HOXD9	0	0	1.75399	1.26739	3.84741	7.38124	9.55603	5.22292	0	4.29309	5.91586	7.39959	13.909	1.91175	17.2541	11.4239	1.84886	9.42775	18.5753	5.60998	0.133	0.356	1.42045	0.0178615	0.527446
CHRNA1	86.6988	94.1369	172.768	191.375	82.7194	163.442	257.057	181.758	81.7405	121.924	239.593	1518.77	432.337	49.7056	255.577	217.054	154.38	114.076	71.5151	55.1648	5.703	12.233	1.10099	0.0156339	0.505962
LOC107053821	0	0.922911	4.38499	2.53477	1.92371	7.38124	4.77801	6.26751	2.60874	1.71724	5.91586	8.32454	2.31816	8.60289	9.70544	10.2815	10.1687	9.42775	11.1452	3.73998	0.13	0.313	1.26765	0.00858213	0.418933
IFIH1	390.145	226.113	797.19	318.114	640.594	676.965	265.658	319.643	283.483	412.137	477.213	228.462	101.999	180.661	234.009	186.21	291.196	259.263	284.203	376.803	17.455	10.339	-0.755544	0.005131	0.324829
PLA2R1	636.755	465.147	482.348	305.44	548.256	477.672	1059.76	353.07	709.577	259.303	322.415	297.833	292.088	561.1	211.363	316.442	244.05	313.944	472.743	434.773	21.45	13.58	-0.659494	0.00600367	0.34849
INHA	0	1.84582	0.876997	0	0	0	1.91121	2.08917	0	1.71724	1.97195	16.6491	8.11356	0.955877	0	6.85434	0	7.5422	0	0	0.035	0.163	2.21945	0.0246784	0.573211
LOC107053888	85.7355	127.362	65.7748	39.289	92.3379	22.1437	39.1797	51.1847	36.5223	24.0413	33.5232	23.1237	45.2041	38.2351	32.3515	49.1228	22.1864	37.711	21.3617	27.1149	2.366	1.261	-0.907882	0.00494038	0.318633
GLI2	28.8996	37.8394	40.3419	48.1607	62.5204	75.9213	42.0465	30.293	41.7398	52.3757	111.415	160.941	96.2036	48.7497	53.9191	86.8216	41.5994	37.711	78.9452	71.9947	1.841	3.063	0.734456	0.0102641	0.443752
SLC15A2	0	0.922911	7.01598	0	9.61853	0	0	0	0	0	5.91586	3.69979	18.5453	7.64701	8.62706	0	7.39545	5.65665	9.28767	1.86999	0.075	0.261	1.79909	0.0307435	0.603557
HSPBAP1	756.206	1082.57	555.139	534.837	1101.32	506.142	702.368	506.624	459.138	793.363	841.039	408.827	528.54	446.394	314.888	485.516	312.458	404.451	527.54	444.123	28.326	18.243	-0.634784	0.00212114	0.241445
LOC107053874	59.7258	87.6766	56.1278	5.06954	29.8174	39.0151	86.9599	19.8471	43.479	36.062	50.2848	14.7992	20.8634	11.4705	28.0379	19.4206	49.9193	17.9127	18.5753	28.9849	1.898	1.019	-0.897326	0.0239673	0.570694
LOC771456	2063.43	678.34	221.003	406.831	278.937	1098.75	460.601	419.923	581.749	127.075	302.695	1019.29	8773.08	1089.7	3803.45	4528.43	382.715	265.863	358.504	371.193	25.173	74.622	1.56772	0.00357399	0.292401
LOC112532784	83.8088	119.978	62.2668	95.054	137.545	185.585	36.3129	59.5413	32.1744	15.4551	54.2288	166.491	82.2947	181.617	117.544	81.1097	311.533	38.6538	179.252	202.894	3.271	5.667	0.792853	0.0402997	0.638868
LOC424300	40.4594	98.7515	71.0368	124.204	100.033	194.021	51.6026	128.484	80.8709	66.1136	106.486	135.042	101.999	194.999	124.014	97.1031	340.191	49.9671	203.4	244.034	3.762	6.37	0.759794	0.0160488	0.509911
LOC107053853	0	0	0	0	0	0	0	6.26751	0	3.43447	0	7.39959	0	3.82351	6.47029	2.28478	5.54659	6.59943	1.85753	1.86999	0.039	0.143	1.87447	0.0486157	0.655867
RND3	78.0289	120.901	189.431	187.573	75.0245	104.392	161.497	141.019	198.264	202.634	192.266	169.266	237.611	226.543	309.496	177.07	360.528	187.612	221.975	330.989	5.856	9.452	0.690704	0.00308497	0.27411
NR4A2	47.2027	18.4582	40.3419	59.5671	39.436	36.9062	121.362	139.974	112.176	98.7411	93.6679	113.769	229.498	303.013	116.465	122.236	79.5011	107.476	33.4356	144.924	2.864	5.16	0.84934	0.0157854	0.50688
RGS1	0	10.152	1.75399	0	1.92371	0	0	6.26751	8.69579	51.5171	1.97195	1.8499	5.7954	0	1.07838	2.28478	2.77329	3.7711	0	1.86999	0.335	0.083	-2.01298	0.0276196	0.587664
DDR2	36.6062	81.2162	38.5879	39.289	34.6267	33.7428	34.4017	22.9809	47.8269	68.6895	66.0605	68.4462	107.794	40.1468	112.152	106.242	33.2795	37.711	64.085	65.4497	1.772	2.667	0.589839	0.0391915	0.634695
C8H14ORF80	75.139	88.5995	95.5927	27.8825	111.575	49.5597	72.6258	39.6942	60.8706	54.9516	79.8642	51.7971	39.4087	31.5439	46.3704	21.7054	30.5062	45.2532	35.2932	29.9199	2.759	1.604	-0.782471	0.0089589	0.425878
NUF2	1.92664	5.53747	12.278	2.53477	5.77112	2.10893	1.91121	0	16.522	13.7379	1.97195	2.77485	2.31816	3.82351	0	0	5.54659	1.88555	0	1.86999	0.259	0.081	-1.67696	0.0150539	0.496008
RGS8	23.1197	22.1499	106.994	59.5671	15.3896	8.4357	12.4228	36.5605	39.1311	91.8721	74.9343	19.4239	30.1361	29.6322	52.8407	239.902	86.8965	92.392	76.1589	106.59	1.685	3.096	0.877657	0.0481959	0.654701
RGS16	11.5598	0.922911	0	7.60432	7.69482	31.6339	42.0465	6.26751	14.7829	0	5.91586	13.8742	201.68	0	107.838	178.213	11.0932	0	6.50137	3.73998	0.486	1.862	1.93782	0.0299724	0.596321
GLUL	5313.67	9839.15	5100.61	7594.18	18948.5	6432.22	15722.5	6160.96	6696.63	5408.44	3973.49	2177.33	4979.41	7858.26	2037.06	11557.6	4528.79	5292.74	4046.64	6083.08	352.886	201.43	-0.808924	0.00438831	0.308039
LOC107053939	1.92664	3.69164	7.01598	2.53477	1.92371	5.27231	0	6.26751	11.3045	3.43447	5.91586	0.924948	4.63632	9.55877	4.31353	10.2815	11.0932	3.7711	49.2247	10.285	0.176	0.439	1.31865	0.0271029	0.587664
LOC107053964	9.6332	22.1499	24.5559	12.6739	2.88556	15.8169	0	8.35668	17.3916	60.1033	29.5793	71.221	0	18.1617	16.1757	45.6956	21.2619	94.2775	140.244	37.3998	0.707	1.893	1.42089	0.0199406	0.546176
RDH8	8.66988	23.9957	7.01598	31.6847	6.73297	0	7.64482	2.08917	13.0437	9.4448	19.7195	213.663	0	37.2792	10.7838	2.28478	5.54659	3.7711	7.43014	12.1549	0.435	1.284	1.56156	0.0434002	0.642696
LRRC8D	1391.03	2992.08	2899.35	378.948	3634.84	327.938	1177.3	353.07	922.624	1142.82	1745.18	542.945	243.407	374.704	476.645	370.134	269.01	855.097	320.425	949.021	62.964	24.075	-1.38699	0.00105859	0.183634
LOC101747601	1.92664	6.46038	6.13898	2.53477	8.65668	4.21785	9.55603	9.40126	2.60874	1.71724	0	1.8499	4.63632	0	1.07838	5.71195	0	4.71388	2.7863	3.73998	0.214	0.094	-1.18688	0.0476635	0.653837
CDC20	69.359	50.7601	15.7859	15.2086	8.65668	11.5991	7.64482	16.7134	11.3045	6.01033	26.6214	28.6734	5.7954	8.60289	3.23515	9.13912	5.54659	5.65665	1.85753	7.47997	0.854	0.403	-1.08346	0.0390379	0.634695
ELOVL1	3228.09	1306.84	711.245	448.655	789.681	178.204	1117.1	350.981	158.263	363.195	493.975	327.432	387.133	599.335	248.028	225.051	119.252	148.016	211.759	112.2	35.101	11.053	-1.66707	7.74226e-05	0.062045
LOC107054062	44.3127	23.9957	36.8339	27.8825	0	21.0893	40.1353	60.5859	22.6091	18.8896	29.5793	29.5983	91.5673	0	76.5652	482.089	30.5062	58.4521	1.85753	51.4248	1.179	3.067	1.37926	0.0357633	0.620974
LOC771917	5.77992	5.53747	15.7859	11.4065	7.69482	22.1437	13.3784	14.6242	3.47832	13.7379	15.7756	2.77485	31.2952	17.2058	3.23515	66.2586	34.204	12.2561	24.148	27.1149	0.451	0.89	0.980678	0.0328519	0.616404
FAAH	417.118	288.871	927.863	690.725	711.771	920.546	550.427	160.866	251.308	364.913	243.536	291.359	197.044	434.924	170.384	387.27	220.939	535.496	384.51	632.057	21.138	13.758	-0.619568	0.0350811	0.620974
MKNK1	153.168	195.657	167.506	86.1823	119.27	66.4311	208.321	81.4776	288.7	126.217	138.037	124.868	149.521	129.043	122.936	89.1064	64.7102	54.681	77.0877	94.4346	6.087	4.027	-0.596026	0.0299243	0.596321
LOC101749705	3.85328	1.84582	5.26198	5.06954	3.84741	10.5446	5.73362	0	0.869579	0	0	0	4.63632	0	0	0	0	0	1.85753	3.73998	0.147	0.04	-1.87774	0.0323471	0.615614
ORC1	11.5598	18.4582	28.0639	22.8129	19.2371	6.32678	14.334	36.5605	13.0437	18.8896	17.7476	9.24948	3.47724	7.64701	5.39191	1.14239	12.942	1.88555	27.863	5.60998	0.758	0.372	-1.0269	0.0269877	0.58604
LOC107054036	143.535	107.981	178.03	328.253	201.027	353.245	295.281	143.108	33.9136	245.565	291.849	380.154	436.973	115.661	313.809	362.138	167.322	86.7353	475.529	691.897	8.031	12.938	0.687963	0.041256	0.640937
LRP8	3.85328	3.69164	3.50799	1.26739	1.92371	2.10893	0	0	1.73916	0	3.94391	2.77485	4.63632	15.294	10.7838	2.28478	9.24431	3.7711	3.71507	0	0.073	0.221	1.59808	0.0166959	0.518443
JUN	2743.54	1460.97	1887.3	1959.38	947.425	2713.13	3167.82	5490.34	2206.99	2714.09	1889.13	2304.97	8627.03	8269.29	2365.97	5011.66	5644.58	3083.82	3233.97	9471.51	100.467	193.512	0.945701	0.00130802	0.201478
ROR1	793.776	287.948	210.479	920.122	411.673	749.723	957.514	1092.64	880.884	664.57	429.886	905.525	1301.65	1364.04	723.595	933.333	1416.23	1106.82	1320.71	1189.32	27.562	41.832	0.601926	0.0153794	0.500643
LOC101749837	23.1197	47.9914	42.9729	38.0216	23.0845	36.9062	38.2241	34.4713	22.6091	24.0413	15.7756	12.0243	32.4542	10.5146	12.9406	25.1326	22.1864	18.8555	9.28767	18.6999	1.325	0.679	-0.964509	0.000979602	0.178122
DNAJC6	452.76	698.644	953.296	216.723	365.504	607.37	427.154	258.012	231.308	268.747	660.605	392.178	142.567	164.411	347.239	325.581	211.695	326.2	177.395	176.714	18.153	11.348	-0.67777	0.0226345	0.559704
PDE4B	1803.34	1140.72	2100.41	1709.7	1036.88	2127.91	2391.87	3543.23	2035.69	1421.87	2786.37	3182.75	4166.89	2953.66	3702.09	3780.17	3007.18	1836.53	4070.79	2844.26	76.876	124.936	0.700584	0.000173396	0.0787262
CDKN1AL	829.419	453.149	834.901	283.894	350.114	322.666	176.787	112.815	127.828	980.542	190.294	601.216	308.315	183.528	138.033	247.899	183.962	145.187	368.721	130.899	18.263	9.78	-0.901017	0.0136676	0.480562
GADD45A	485.513	509.447	651.609	414.435	153.896	382.77	551.383	740.611	338.266	490.271	351.994	381.079	1098.81	741.76	565.072	1194.94	599.031	563.78	1058.79	883.571	18.893	28.569	0.596599	0.0114008	0.463777
LOC107054297	23.1197	3.69164	21.9249	17.7434	19.2371	12.6536	41.0909	12.535	10.435	20.6068	12.8177	21.2738	10.4317	11.4705	15.0974	2.28478	11.0932	13.1989	1.85753	3.73998	0.739	0.405	-0.867652	0.044537	0.642696
RAD51AP1	386.291	426.385	524.444	404.296	751.207	396.478	458.689	321.732	437.398	294.506	422.984	296.908	139.09	284.851	360.18	165.647	242.201	385.595	354.789	325.379	17.768	11.714	-0.601047	0.00660672	0.370664
PLEKHB2	4402.37	6841.54	5713.64	3225.5	4998.75	3179.2	3323.59	3061.68	3444.4	5403.28	4371.82	3578.63	2429.43	2352.41	1717.86	1629.05	2663.29	2744.42	2293.13	2560.95	176.751	103.312	-0.774711	0.000213259	0.0825258
ARHGEF4	235.05	243.649	149.966	641.297	248.158	390.151	322.038	569.299	252.178	291.072	181.42	412.527	1272.67	163.455	897.214	1108.12	752.487	286.604	946.414	372.128	13.077	24.233	0.889941	0.00387898	0.298857
LOC107051875	52.9826	46.1456	7.89297	20.2782	62.5204	78.0302	46.8245	80.433	46.9573	43.7895	134.093	83.2454	76.4993	67.8672	143.425	54.8347	78.5767	82.0214	46.4384	34.5949	1.94	3.098	0.67528	0.0369257	0.629772
CCDC61	195.554	263.03	317.473	389.088	261.624	478.726	324.905	191.159	179.133	115.913	367.77	179.44	188.93	89.8524	256.655	259.323	139.589	119.732	143.959	115.94	10.764	7.129	-0.594443	0.0174523	0.524346
PASK	23.1197	13.8437	17.5399	12.6739	42.3215	8.4357	30.5793	20.8917	20.0003	12.0207	34.5092	36.9979	35.9315	33.4557	49.6056	29.7021	12.942	52.7954	18.5753	48.6198	0.818	1.368	0.741895	0.0265361	0.584017
ATR	250.463	246.417	235.035	263.616	415.52	211.947	283.814	189.07	332.179	264.454	235.649	274.71	91.5673	176.837	171.463	123.378	171.02	221.552	136.529	186.064	10.868	7.051	-0.624187	0.00460613	0.308541
ZIC4	13.4865	5.53747	7.01598	7.60432	2.88556	2.10893	3.82241	2.08917	0	6.01033	1.97195	3.69979	62.5903	5.73526	4.31353	20.563	1.84886	20.7411	11.1452	1.86999	0.202	0.488	1.27253	0.0436498	0.642696
P3H2	77.0656	121.824	31.5719	78.5779	61.5586	91.7382	44.9133	136.841	47.8269	67.8308	84.7941	138.742	273.543	96.5435	93.8193	249.041	75.8034	79.1931	87.3041	97.2396	3.007	4.808	0.677112	0.0166222	0.518443
LOC112533004	5.77992	5.53747	3.50799	15.2086	13.4659	27.416	20.0677	8.35668	2.60874	13.7379	40.4251	16.6491	16.2271	34.4116	26.9596	29.7021	29.5818	9.42775	11.1452	11.22	0.456	0.873	0.936948	0.0238583	0.570694
ABCC5	2978.59	6006.31	5976.73	3989.73	16428.4	2340.91	4381.44	3416.84	5085.3	3358.06	2354.51	2464.99	1127.78	4527.99	800.16	1335.45	1290.51	2489.87	1261.27	4395.42	220.309	87.399	-1.33384	0.000109831	0.0635116
PEX5L	3.85328	11.9978	6.13898	20.2782	11.5422	5.27231	0	7.31209	15.6524	14.5965	5.91586	1.8499	5.7954	11.4705	7.54868	1.14239	3.69773	0.942775	1.85753	7.47997	0.386	0.187	-1.04556	0.0499941	0.657469
LOC107054084	1.92664	9.22911	5.26198	2.53477	0	4.21785	1.91121	8.35668	5.21748	6.01033	14.7897	9.24948	8.11356	9.55877	4.31353	6.85434	5.54659	13.1989	4.64384	14.0249	0.179	0.354	0.98379	0.0329812	0.616404
NCEH1	4285.81	4878.51	2174.95	1983.46	3262.61	3476.56	3055.06	1976.35	2680.04	4937.05	2468.89	2200.45	1729.35	2882.92	3001.14	1407.42	1546.57	1903.46	3211.68	1869.99	132.28	86.869	-0.606682	0.00425808	0.304284
BCHE	19.2664	38.7623	29.8179	22.8129	15.3896	33.7428	11.4672	22.9809	15.6524	24.0413	23.6635	821.354	16.2271	14.3381	30.1947	6.85434	25.8841	15.0844	14.8603	16.8299	0.935	4.07	2.12199	0.00220117	0.243915
TIPARP	705.15	835.235	604.251	923.924	339.534	591.553	595.341	483.643	680.011	661.995	889.352	1392.05	2420.16	783.819	745.162	4800.32	1065.87	937.119	647.351	635.797	25.608	53.227	1.05556	0.000174134	0.0787262
CLRN1	1.92664	0	0	0	0.961853	0	4.77801	4.17834	0	2.57585	7.88782	4.62474	30.1361	0.955877	1.07838	23.9902	4.62216	0.942775	3.71507	8.41497	0.059	0.315	2.41656	0.00189727	0.234702
MINDY4B	11.5598	10.152	4.38499	15.2086	7.69482	9.49016	19.1121	209.962	11.3045	17.1724	14.7897	18.499	348.883	7.64701	15.0974	317.584	13.8665	30.1688	20.4329	235.619	1.217	3.734	1.61739	0.0219709	0.559704
CPLX3	2.88996	0	2.63099	5.06954	2.88556	2.10893	0	7.31209	3.47832	11.162	8.8738	1.8499	10.4317	16.2499	8.62706	14.8511	13.8665	7.5422	7.43014	5.60998	0.15	0.367	1.29082	0.0109913	0.455731
LOC112533225	0	2.76873	0	12.6739	3.84741	1.05446	6.68922	1.04458	2.60874	3.43447	9.85977	6.47464	24.3407	1.91175	19.4109	5.71195	12.0176	16.97	5.5726	8.41497	0.133	0.423	1.66923	0.00323147	0.275533
CHRNA3	3.85328	2.76873	0	10.1391	6.73297	9.49016	0	10.4458	11.3045	5.15171	0	1.8499	0	3.82351	0	0	2.77329	2.82833	1.85753	3.73998	0.233	0.07	-1.7349	0.0098972	0.441797
AQP9	655.058	1028.12	1064.67	362.472	1831.37	313.175	203.543	243.388	653.054	487.695	481.157	236.787	126.34	433.012	138.033	156.507	161.775	344.113	240.551	644.212	28.075	11.74	-1.25785	0.000719312	0.152899
BCL2L10	1069.29	1046.58	1732.07	482.874	1054.19	456.582	1197.37	841.936	875.666	1201.21	568.909	780.656	996.809	855.51	246.95	602.039	379.017	497.785	732.798	673.197	40.659	24.551	-0.727793	0.00279093	0.274013
PEX11A	18.3031	19.3811	20.1709	12.6739	17.3134	14.7625	54.4694	32.3821	32.1744	12.0207	13.8037	13.8742	32.4542	15.294	15.0974	7.99673	13.8665	10.3705	3.71507	8.41497	0.943	0.514	-0.875489	0.0190754	0.534637
KLHL25	228.307	410.695	642.839	1011.37	378.97	835.134	884.888	1728.79	979.146	1571.27	835.123	730.709	1258.76	976.906	754.868	2282.5	1525.31	1436.79	2534.61	1425.87	34.464	53.458	0.633316	0.0298333	0.596321
LOC101747399	1.92664	5.53747	5.26198	0	0	2.10893	55.425	83.5668	12.1741	37.7792	3.94391	24.9736	2.31816	0	5.39191	9.13912	0	5.65665	1.85753	1.86999	0.815	0.216	-1.91577	0.0259066	0.580954
ST8SIA2	178.214	132.899	61.3898	117.867	294.327	206.675	157.674	319.643	167.829	437.895	238.607	894.425	1175.31	463.6	565.072	177.07	109.083	690.111	542.4	419.813	8.353	20.304	1.2814	0.000201061	0.0801756
LOC101747585	0.96332	0	0	0	0	0	1.91121	0	1.73916	0	4.92989	9.24948	57.954	0	2.15676	0	1.84886	0.942775	1.85753	0.934996	0.019	0.285	3.90689	0.000601477	0.141101
LOC107054256	0	5.53747	1.75399	0	0	4.21785	0	0	0	1.71724	1.97195	5.54969	6.95448	9.55877	0	2.28478	3.69773	1.88555	7.43014	4.67498	0.053	0.174	1.71502	0.0296323	0.596321
CERS3	97.2953	141.205	275.377	136.878	286.632	162.387	89.8267	54.3184	95.6537	91.8721	202.125	89.72	30.1361	62.132	104.603	42.2684	81.35	111.247	23.2192	86.9546	5.799	3.269	-0.826955	0.0191161	0.534637
LOC107054242	8.66988	14.7666	18.4169	7.60432	15.3896	4.21785	17.2009	9.40126	11.3045	18.8896	11.8317	1.8499	2.31816	9.55877	4.31353	2.28478	4.62216	0	1.85753	7.47997	0.514	0.182	-1.49783	0.0017416	0.228558
KIF23	53.9459	35.0706	41.2189	46.8933	70.2153	27.416	49.6913	18.8025	46.0877	32.6275	23.6635	35.148	22.0225	15.294	32.3515	29.7021	25.8841	11.3133	29.7206	14.9599	1.704	0.933	-0.868976	0.00358296	0.292401
PRC1	98.2586	63.6809	106.994	129.273	78.8719	73.8124	74.537	155.643	166.09	170.006	133.107	45.3225	221.384	163.455	58.2327	197.633	171.944	234.751	208.973	309.484	4.473	6.79	0.602169	0.040911	0.640937
PLA2G15	13804.4	26385.1	16230.6	10012.4	36246.5	13237.7	9623.88	8325.34	19457.7	15519.5	7443.14	5528.42	2175.59	21840.8	6069.14	6632.72	6974.83	17035	13217.3	18887.9	687.591	420.386	-0.709836	0.0340878	0.620401
CCL17	1.92664	15.6895	0	5.06954	3.84741	0	4.77801	0	3.47832	15.4551	0	1.8499	0	0	0	9.13912	0	1.88555	0.928767	0	0.205	0.05	-2.03562	0.0394882	0.636175
SLC9A5	143.535	157.818	182.415	149.552	178.905	158.169	228.389	430.369	248.7	260.161	295.793	334.831	515.791	165.367	267.439	550.632	444.651	524.183	520.11	421.683	8.566	15.643	0.868824	0.000177358	0.0787262
HSD11B2	39.4961	14.7666	12.278	7.60432	3.84741	10.5446	19.1121	14.6242	7.82621	9.4448	38.4531	36.9979	52.1586	5.73526	18.3325	53.6923	14.7909	15.0844	16.7178	12.1549	0.559	0.994	0.830398	0.0488708	0.65736
CBFB	1666.54	4900.66	3360.65	285.162	1916.01	354.299	606.808	581.834	734.795	1022.61	913.015	1079.41	611.994	898.524	358.023	595.185	452.971	414.821	718.866	895.726	63.592	27.238	-1.22322	0.00206242	0.239431
FBXL8	113.672	159.664	152.597	124.204	172.172	144.461	139.518	115.949	107.828	68.6895	88.738	104.519	95.0445	79.3378	139.111	82.2521	64.7102	65.9943	89.1617	39.2698	5.213	3.271	-0.672382	0.00317036	0.27411
OSGIN1	474.917	108.904	155.228	111.53	218.341	203.511	242.723	151.465	110.437	164.855	280.018	370.904	330.338	139.558	170.384	435.251	131.269	1499.01	365.934	73.8647	7.822	14.671	0.907358	0.019397	0.538124
LPCAT2	265.876	600.815	580.572	367.542	675.221	183.476	298.148	215.185	360.875	446.481	222.831	375.529	150.68	301.101	191.952	174.786	223.712	353.541	294.419	345.014	16.251	10.42	-0.641173	0.0131392	0.472774
IRX5	1.92664	8.3062	0	7.60432	2.88556	2.10893	1.91121	0	1.73916	1.71724	1.97195	2.77485	0	5.73526	6.47029	12.5663	36.9773	7.5422	6.50137	0.934996	0.11	0.327	1.57179	0.0297669	0.596321
N4BP1	2293.67	3391.7	3747.41	2700.8	3340.52	2852.32	2077.48	1536.58	2639.17	3817.42	2796.23	1990.49	1042.01	1942.34	1741.59	1539.94	1362.61	2625.63	2182.6	2007.44	114.742	75.401	-0.605738	0.00253096	0.263801
ORC6	41.4228	54.4518	106.994	60.8345	112.537	57.9954	57.3362	41.7834	35.6528	19.7482	58.1727	17.574	17.3862	43.0144	36.665	28.5597	31.4307	32.0544	20.4329	28.0499	2.375	1.219	-0.962229	0.00286816	0.274013
LOC112533262	0	0.922911	0	0	0	1.05446	0	2.08917	0	0	3.94391	0	28.977	11.4705	4.31353	9.13912	0	0	0	0	0.016	0.205	3.67948	0.00202497	0.239431
RRAD	866.025	2231.6	1825.91	68.4388	276.052	118.1	264.702	181.758	120.002	2234.98	454.536	6026.04	769.629	672.937	146.66	3765.32	556.508	8044.7	9281.17	2258.95	33.994	127.187	1.9036	0.00391752	0.298857
BEAN1	26.973	61.835	61.3898	124.204	115.422	118.1	78.3594	73.1209	62.6097	138.238	206.069	92.4948	375.542	238.969	120.779	130.232	139.589	85.7925	221.975	124.354	3.43	6.64	0.952975	0.000862981	0.169144
KCNG4	3.85328	3.69164	0	7.60432	1.92371	2.10893	10.5116	6.26751	8.69579	3.43447	0	1.8499	2.31816	1.91175	0	0	0	1.88555	0	0	0.192	0.031	-2.63077	0.000465185	0.132905
CRISPLD2	102.112	240.88	46.4808	88.717	44.2452	104.392	221.7	89.8343	90.4363	70.4067	161.7	345.931	237.611	105.146	493.899	286.74	286.574	46.196	52.011	28.0499	4.414	7.819	0.824897	0.0417891	0.640937
LOC101750188	17.3398	15.6895	3.50799	35.4868	18.2752	20.0348	9.55603	12.535	30.4353	44.6481	32.5373	41.6227	20.8634	24.8528	49.6056	34.2717	61.9369	27.3405	35.2932	22.4399	0.827	1.376	0.734521	0.0412137	0.640937
MRVLDC3	158.948	123.67	135.058	70.9736	138.507	147.625	188.254	146.242	121.741	108.186	63.1026	118.393	79.9765	45.8821	97.0544	139.372	72.1056	75.422	172.751	44.8798	5.4	3.525	-0.615336	0.0171897	0.521639
DNAH1	2.88996	0	0.876997	0	1.92371	0	0	2.08917	0	0	3.94391	3.69979	0	0	8.62706	6.85434	7.39545	0	0	1.86999	0.032	0.125	1.96578	0.0377426	0.632762
CACNA1D	0	1.84582	0	2.53477	1.92371	2.10893	9.55603	0	0	1.71724	2.95793	15.7241	2.31816	0	6.47029	6.85434	5.54659	4.71388	6.50137	3.73998	0.08	0.218	1.44626	0.0385599	0.634492
PODXL2	43.3494	36.9164	24.5559	38.0216	26.9319	25.3071	59.2474	32.3821	46.9573	48.0826	101.556	123.018	101.999	25.8087	53.9191	99.3879	42.5238	26.3977	49.2247	37.3998	1.537	2.533	0.72073	0.020924	0.557123
LOC112533353	6.74324	6.46038	10.524	5.06954	44.2452	14.7625	2.86681	9.40126	13.9133	4.29309	3.94391	5.54969	6.95448	9.55877	1.07838	10.2815	0.924431	6.59943	4.64384	6.54497	0.481	0.214	-1.16843	0.0259042	0.580954
PLXNB1	270.693	133.822	357.815	471.468	93.2997	811.936	269.48	412.611	157.394	298.799	339.176	257.136	860.037	464.556	624.383	710.567	791.313	183.841	1007.71	463.758	12.816	22.006	0.779951	0.0116736	0.465676
LOC416055	179.178	278.719	225.388	74.7758	130.812	123.372	279.036	103.414	130.437	125.358	179.448	82.3204	92.7264	108.014	106.76	124.52	110.932	83.907	87.3041	173.909	6.715	4.479	-0.584211	0.0268367	0.585393
LOC101751854	6.74324	3.69164	13.155	12.6739	11.5422	17.9259	3.82241	12.535	3.47832	12.0207	12.8177	24.0487	18.5453	9.55877	28.0379	9.13912	26.8085	22.6266	23.2192	9.34996	0.386	0.72	0.899396	0.0179011	0.527446
C12H3orf14	78.0289	98.7515	69.2828	50.6954	45.2071	50.6142	50.6469	25.07	86.9579	29.193	48.3129	43.4726	15.068	55.4408	47.4488	18.2782	12.942	49.9671	27.863	33.6599	2.359	1.382	-0.771418	0.0191451	0.534637
PRICKLE2	29.8629	22.1499	18.4169	39.289	26.9319	24.2526	26.7569	34.4713	28.6961	37.7792	41.411	89.72	60.2722	29.6322	53.9191	66.2586	43.4483	25.4549	26.0055	46.7498	1.15	1.868	0.699861	0.011778	0.466641
LRIG1	770.656	488.22	1023.46	1836.44	646.365	1686.09	1020.58	1193.96	738.273	994.28	1274.87	1152.49	1992.46	1188.15	1613.26	2043.74	1664.9	1235.98	3123.44	1761.53	40.879	66.197	0.695406	0.000929245	0.177521
GPR27	1.92664	9.22911	7.01598	8.8717	3.84741	12.6536	5.73362	0	24.3482	19.7482	18.7336	20.3489	16.2271	17.2058	8.62706	35.4141	16.6398	7.5422	18.5753	24.3099	0.379	0.712	0.909679	0.0484771	0.655703
LOC107054413	132.938	51.683	62.2668	119.134	94.2616	121.263	215.011	176.535	193.916	220.665	72.9623	155.391	214.43	270.513	198.422	155.365	279.178	227.209	614.844	602.138	5.57	11.109	0.99598	0.0031798	0.27411
CAV3	1224.38	636.809	371.847	1465.1	285.67	2084.67	1434.36	1266.04	618.271	706.643	1207.82	1783.3	3849.3	928.156	1888.25	2088.29	1801.72	689.169	1888.18	1038.78	39.485	65.304	0.725867	0.0112019	0.459399
SRGAP3	127.158	136.591	54.3738	141.947	65.406	83.3025	123.273	89.8343	150.437	155.41	110.429	260.835	206.316	86.9848	134.798	138.229	195.979	67.8798	338.071	263.669	4.517	7.114	0.655296	0.0226809	0.559704
LOC107054475	7.70656	3.69164	14.032	20.2782	7.69482	8.4357	10.5116	15.6688	27.8265	44.6481	64.0885	56.4219	77.6584	22.941	26.9596	49.1228	47.146	22.6266	51.0822	77.6047	0.647	1.926	1.57377	5.34389e-05	0.062045
MZB1	0.96332	23.9957	1.75399	8.8717	2.88556	2.10893	7.64482	2.08917	51.3052	30.9103	11.8317	1.8499	6.95448	3.82351	0	0	15.7153	2.82833	0	1.86999	0.544	0.176	-1.62803	0.0387197	0.634695
POPDC2	735.013	1173.02	616.529	783.245	219.302	528.286	1166.79	934.904	716.533	825.132	886.394	945.297	2263.68	1268.45	835.746	2099.71	1192.52	757.048	2071.15	703.117	30.84	49.756	0.690068	0.00511595	0.324829
PLA1A	29.8629	93.214	109.625	117.867	67.3297	103.337	84.093	71.0318	96.5233	112.479	94.6538	120.243	193.566	112.793	153.13	161.077	176.566	175.356	172.751	135.574	3.542	5.795	0.710244	0.00185033	0.233189
DUSP1	489.367	331.325	512.166	854.218	430.91	830.916	471.112	1068.61	605.227	1602.18	901.183	622.49	1735.14	809.627	836.825	1547.94	1554.89	1151.13	286.989	2185.09	28.669	44.932	0.648252	0.0243146	0.570694
SLC22A15	18.3031	20.304	13.155	15.2086	31.7411	7.38124	8.60043	13.5796	6.95664	19.7482	20.7055	70.2961	28.977	19.1175	32.3515	13.7087	52.6926	20.7411	17.6466	14.0249	0.628	1.149	0.871542	0.0247829	0.573211
STC2	78.9922	139.36	58.7588	32.952	89.4523	35.8517	60.203	184.892	166.09	56.6688	110.429	129.493	159.953	131.911	54.9975	310.73	57.3147	506.27	66.8713	115.94	3.64	6.288	0.788663	0.0392642	0.634695
KIF20A	13.4865	25.8415	5.26198	20.2782	24.0463	33.7428	34.4017	24.0255	15.6524	24.8999	8.8738	12.9493	9.27264	21.9852	11.8622	9.13912	9.24431	12.2561	3.71507	6.54497	0.883	0.41	-1.10679	0.00212777	0.241445
DBN1	1.92664	17.5353	6.13898	25.3477	2.88556	18.9803	13.3784	16.7134	10.435	8.58618	26.6214	44.3975	67.2266	11.4705	12.9406	43.4108	5.54659	6.59943	16.7178	13.0899	0.475	0.928	0.966197	0.0377762	0.632762
PDLIM7	529.826	464.224	244.682	428.377	218.341	359.572	348.795	347.847	334.788	272.182	584.685	476.348	754.561	489.409	404.393	936.76	482.553	320.544	673.356	490.873	14.131	21.541	0.608222	0.0010835	0.183733
CPLX2	5.77992	18.4582	8.76997	25.3477	2.88556	14.7625	17.2009	19.8471	18.2612	1.71724	11.8317	15.7241	35.9315	16.2499	34.5082	37.6989	30.5062	29.226	18.5753	14.0249	0.52	0.932	0.841818	0.0282811	0.587812
CCDC69	125.232	154.126	58.7588	237.001	86.5668	122.318	98.4271	127.439	185.22	171.724	214.943	178.515	433.496	143.381	213.52	227.336	189.508	75.422	254.482	195.414	5.415	8.128	0.585939	0.0185192	0.534631
CAMK2A	1508.56	2232.52	791.928	766.769	722.352	2640.37	1491.7	1839.51	1682.64	1716.38	2052.8	3420.46	7957.08	1452.93	1550.71	4339.94	880.059	1609.32	3557.18	1497.86	61.519	106.274	0.788685	0.00836959	0.416877
LSAMP	21.193	16.6124	7.01598	17.7434	11.5422	8.4357	27.7125	39.6942	20.0003	24.8999	51.2708	77.6957	20.8634	28.6763	62.5462	58.2619	8.31988	35.8255	9.28767	45.8148	0.777	1.542	0.988816	0.0124138	0.471129
NME5	27.9363	144.897	76.2987	88.717	50.9782	52.7231	75.4926	79.3885	87.8275	32.6275	10.8458	54.572	18.5453	17.2058	15.0974	18.2782	73.9545	42.4249	38.0795	14.9599	2.867	1.217	-1.23621	0.000995096	0.178786
KLHL3	122.342	264.875	184.169	174.899	100.995	138.135	162.452	91.9235	102.61	151.975	151.841	504.097	414.951	132.867	244.793	170.216	197.828	164.043	373.365	62.6447	6.001	9.38	0.644385	0.0289769	0.594993
LOC419112	8.66988	7.38329	7.89297	7.60432	2.88556	8.4357	3.82241	10.4458	6.95664	13.7379	6.90184	13.8742	8.11356	11.4705	11.8622	26.275	12.942	15.0844	27.863	16.8299	0.31	0.588	0.923548	0.0128047	0.471129
PDLIM4	109.818	107.058	76.2987	133.076	115.422	136.026	140.474	195.337	108.697	140.813	169.588	213.663	286.293	121.396	167.149	202.203	159.002	302.631	215.474	172.039	5.031	7.765	0.626141	0.00185556	0.233189
EGR1	218.674	275.95	266.607	325.718	115.422	65.3767	233.167	1824.89	365.223	2560.4	266.214	717.76	5230.93	4758.35	290.085	2532.68	2389.65	1230.32	126.312	2390.79	25.193	75.692	1.58712	0.00692191	0.375775
SHISA9	4.8166	14.7666	5.26198	12.6739	42.3215	14.7625	1.91121	12.535	6.95664	3.43447	1.97195	1.8499	0	9.55877	10.7838	0	3.69773	9.42775	7.43014	7.47997	0.478	0.209	-1.19351	0.0441784	0.642696
OCM2	13.4865	1.84582	0	2.53477	0	0	0.955603	1.04458	8.69579	1.71724	3.94391	62.8965	4.63632	4.77938	0	13.7087	1.84886	10.3705	3.71507	0	0.122	0.424	1.79718	0.0434453	0.642696
LOC107054601	14.4498	25.8415	24.5559	10.1391	13.4659	5.27231	8.60043	18.8025	17.3916	8.58618	25.6354	14.7992	26.6588	19.1175	53.9191	23.9902	39.7505	21.6838	25.0767	13.0899	0.596	1.019	0.77377	0.0263759	0.584017
LOC101749834	0	1.84582	0	0	3.84741	0	0	0	0	0	5.91586	0	2.31816	7.64701	8.62706	2.28478	3.69773	0	2.7863	11.22	0.024	0.175	2.86625	0.00199009	0.239431
SDK1	88.6254	158.741	79.8067	100.124	94.2616	218.274	118.495	135.796	137.394	152.834	275.088	182.215	227.18	115.661	299.79	3142.71	178.415	165.928	158.819	173.909	5.127	17.726	1.78968	9.63385e-05	0.0635116
CYP3A4	3.85328	11.0749	12.278	12.6739	15.3896	35.8517	3.82241	53.2738	25.2178	19.7482	15.7756	253.436	35.9315	12.4264	59.311	17.1358	10.1687	46.196	7.43014	15.8949	0.761	1.891	1.31318	0.0220475	0.559704
MYO15A	28.8996	38.7623	14.032	89.9844	26.9319	31.6339	21.0233	36.5605	33.044	22.3241	55.2147	14.7992	81.1356	72.6466	61.4678	199.918	138.665	30.1688	35.2932	47.6848	1.337	2.798	1.0654	0.00413087	0.304284
CCDC80	302.482	545.44	89.4537	239.536	228.921	364.844	218.833	194.293	332.179	262.737	349.036	1170.98	906.4	374.704	763.495	302.733	235.73	101.82	216.403	407.658	11.123	18.626	0.743772	0.024436	0.571764
CACNA1H	7.70656	11.0749	7.89297	13.9412	10.5804	10.5446	12.4228	21.9363	19.1307	15.4551	20.7055	24.9736	50.9995	17.2058	16.1757	38.8413	26.8085	21.6838	28.7918	20.5699	0.522	1.018	0.963616	0.00157859	0.219422
NOXO1	64.5424	149.512	187.677	7.60432	32.703	18.9803	26.7569	15.6688	24.3482	137.379	19.7195	95.2697	20.8634	34.4116	15.0974	100.53	14.7909	2.82833	9.28767	20.5699	2.76	1.277	-1.11191	0.049872	0.657469
FOPNL	47.2027	148.589	107.871	81.1127	192.371	92.7927	63.0698	86.7006	81.7405	58.386	62.1166	62.8965	20.8634	28.6763	65.7813	31.9869	124.798	72.5937	42.7233	59.8398	3.873	2.275	-0.767585	0.0181355	0.530429
LOC107054628	9.6332	34.1477	8.76997	26.6151	25.0082	51.6687	36.3129	10.4458	6.95664	8.58618	57.1867	24.9736	118.226	23.8969	48.5272	43.4108	14.7909	45.2532	32.5069	14.9599	0.862	1.582	0.87599	0.0315135	0.605863
HBM	35.6428	907.222	934.002	234.466	212.57	398.587	112.761	167.134	206.09	82.4273	83.8081	57.3468	117.067	110.882	97.0544	82.2521	186.735	86.7353	162.534	18.6999	13.343	3.911	-1.77047	7.37737e-05	0.062045
HBA1	358.355	3346.48	3429.06	1101.36	948.387	1832.66	577.184	1039.36	779.143	452.492	470.311	439.35	1073.31	748.451	569.386	631.742	804.255	576.978	723.51	232.814	55.896	24.103	-1.21353	0.000333179	0.114281
GLIS2	219.637	153.203	144.705	129.273	99.0709	219.328	183.476	217.274	206.96	262.737	284.947	308.008	607.358	310.66	185.482	318.727	340.191	277.176	319.496	373.998	7.363	12.84	0.80228	0.000109501	0.0635116
LOC770617	398.814	368.242	496.38	465.131	235.654	458.691	359.307	424.102	296.527	579.567	279.032	389.403	1889.3	599.335	479.88	1043	595.334	461.96	586.052	971.461	16.325	27.594	0.757272	0.00186959	0.233189
LOC107057021	1.92664	6.46038	25.4329	11.4065	2.88556	24.2526	34.4017	3.13375	0	7.72756	4.92989	5.54969	3.47724	1.91175	4.31353	0	0	1.88555	9.28767	0	0.472	0.123	-1.94013	0.00629264	0.359729
DNAH3	167.618	221.499	253.452	257.279	105.804	132.862	137.607	247.567	294.787	140.813	203.111	63.8214	163.43	141.47	70.0949	162.219	100.763	190.441	90.0904	59.8398	7.822	4.765	-0.715061	0.00479179	0.315798
LOC112533471	4.8166	10.152	7.89297	7.60432	4.80926	7.38124	2.86681	11.4904	10.435	0	0	1.8499	3.47724	2.86763	1.07838	6.85434	5.54659	3.7711	1.85753	0	0.267	0.105	-1.34645	0.0137093	0.480562
SLC25A1	459.504	712.487	758.602	262.349	711.771	409.131	284.77	366.649	436.529	575.274	389.461	264.535	353.519	258.087	197.344	332.435	233.881	508.156	255.411	210.374	20.25	11.596	-0.804295	0.000381719	0.122572
MMP17	19.2664	35.0706	14.032	34.2194	8.65668	50.6142	29.6237	39.6942	44.3486	91.8721	42.397	174.815	134.453	41.1027	79.8003	52.5499	23.1108	27.3405	31.5781	78.5397	1.471	2.648	0.848106	0.0335825	0.617329
ABCB9	155.095	178.122	164.875	103.926	87.5286	60.1044	174.875	158.777	175.655	218.089	120.289	244.186	221.384	239.925	190.874	519.787	243.125	164.986	265.627	192.609	5.987	9.241	0.626216	0.012643	0.471129
TMEM120B	134.865	125.516	96.4697	73.5084	73.1008	44.2874	74.537	99.2356	62.6097	91.8721	57.1867	100.819	50.9995	61.1761	61.4678	58.2619	75.8034	41.4821	38.0795	30.8549	3.529	2.25	-0.649334	0.0141976	0.487525
HPD	26.0096	27.6873	149.089	20.2782	17.3134	49.5597	7.64482	26.1146	15.6524	31.7689	16.7616	64.7464	5.7954	17.2058	10.7838	6.85434	12.0176	12.2561	7.43014	22.4399	1.511	0.711	-1.08758	0.0305165	0.603557
WSCD2	1.92664	12.9208	10.524	2.53477	3.84741	14.7625	3.82241	5.22292	7.82621	6.86895	7.88782	14.7992	20.8634	26.7645	7.54868	25.1326	3.69773	2.82833	15.789	15.8949	0.283	0.541	0.934827	0.0446719	0.642696
UNG	162.801	98.7515	65.7748	32.952	43.2834	33.7428	82.1818	61.6305	42.6094	54.9516	60.1446	49.0223	28.977	40.1468	28.0379	38.8413	26.8085	31.1116	35.2932	22.4399	2.746	1.403	-0.968817	0.00204636	0.239431
ACACB	6455.21	3706.41	4630.54	750.293	2872.09	1466.76	2577.26	2259.44	1696.55	2476.25	2761.72	1956.27	1191.53	2320.87	326.75	654.589	628.613	380.881	681.715	1582.95	117.84	48.98	-1.26656	0.000616103	0.141101
FOXN4	29.8629	16.6124	7.01598	0	5.77112	0	3.82241	0	0	20.6068	1.97195	0	0	0	0	0	0	0	0	0	0.345	0.008	-5.43045	3.36994e-05	0.062045
TCHP	76.1023	35.0706	105.24	39.289	84.6431	43.233	59.2474	62.6751	40.8702	44.6481	35.4952	44.3975	33.6133	46.838	29.1163	22.8478	24.0352	45.2532	62.2274	43.9448	2.395	1.524	-0.652163	0.0248082	0.573211
KIAA1671	1370.8	2502.93	1147.11	220.525	385.703	255.18	255.146	375.006	226.96	2762.17	249.452	864.827	892.492	300.145	265.282	1149.24	299.516	296.974	268.414	211.309	39.109	18.112	-1.11055	0.0144345	0.489845
ZPLD1	9.6332	8.3062	5.26198	0	3.84741	4.21785	0	0	10.435	3.43447	0.985977	1.8499	2.31816	1.91175	2.15676	2.28478	1.84886	1.88555	0	1.86999	0.185	0.067	-1.46529	0.0296614	0.596321
IGLL1	30.8262	1834.75	64.8978	252.21	67.3297	43.233	305.793	68.9426	2253.08	1396.97	20.7055	78.6206	203.998	156.764	211.363	13.7087	55.4659	65.9943	123.526	207.569	26.022	4.414	-2.55957	0.000120967	0.0635116
VPS29L	5.77992	25.8415	22.8019	13.9412	11.5422	12.6536	13.3784	12.535	5.21748	17.1724	15.7756	4.62474	4.63632	7.64701	10.7838	11.4239	11.0932	1.88555	0	7.47997	0.569	0.289	-0.977359	0.0312255	0.603745
LOC769646	43.3494	201.195	26.3099	13.9412	5.77112	32.6883	11.4672	15.6688	14.7829	9.4448	11.8317	18.499	10.4317	20.0734	24.8028	25.1326	13.8665	8.48498	2.7863	9.34996	1.514	0.556	-1.44521	0.0075171	0.394896
PISD	735.977	1145.33	437.622	214.188	484.774	230.927	259.924	293.528	375.658	495.423	319.457	378.304	203.998	417.718	236.166	382.701	295.818	278.119	217.332	235.619	19.013	11.555	-0.718469	0.00744608	0.394302
SEC14L3	15.4131	55.3747	14.032	8.8717	24.0463	25.3071	11.4672	32.3821	20.0003	13.7379	18.7336	13.8742	12.7499	6.69114	14.019	13.7087	11.0932	12.2561	19.5041	1.86999	0.886	0.481	-0.88127	0.023107	0.566073
LIF	1.92664	0	0	2.53477	0	0	3.82241	0	0	1.71724	7.88782	12.9493	3.47724	7.64701	4.31353	4.56956	1.84886	5.65665	0.928767	1.86999	0.04	0.2	2.32193	0.00103567	0.181748
LOC107049808	2.88996	1.84582	5.26198	2.53477	19.2371	2.10893	5.73362	0	0	3.43447	0.985977	0.924948	0	1.91175	3.23515	2.28478	0	0	0	4.67498	0.179	0.056	-1.67646	0.0379251	0.63385
LOC107049645	16.3764	18.4582	56.1278	12.6739	41.3597	8.4357	27.7125	34.4713	11.3045	12.0207	5.91586	4.62474	22.0225	14.3381	15.0974	9.13912	12.0176	31.1116	16.7178	11.22	0.973	0.549	-0.825634	0.0446243	0.642696
LOC112533587	9.6332	7.38329	0.876997	2.53477	1.92371	18.9803	0	11.4904	5.21748	0	14.7897	5.54969	4.63632	54.485	103.525	0	64.7102	67.8798	5.5726	3.73998	0.226	1.275	2.4961	0.00120849	0.194027
LOC429800	163.764	102.443	106.994	174.899	112.537	93.8472	94.6047	154.599	180.873	204.351	154.798	191.464	173.862	238.969	193.03	332.435	224.637	281.89	173.68	230.009	5.558	8.515	0.615441	0.00313022	0.27411
LOC112533563	1.92664	1.84582	0	0	0	0	1.91121	6.26751	2.60874	3.43447	15.7756	3.69979	6.95448	11.4705	4.31353	0	0.924431	3.7711	14.8603	3.73998	0.074	0.255	1.7849	0.0086985	0.422115
LOC112533594	5.77992	2.76873	10.524	1.26739	0	7.38124	14.334	2.08917	3.47832	0.858618	0	0	16.2271	0	2.15676	262.75	4.62216	0	9.28767	6.54497	0.196	1.05	2.42146	0.0185299	0.534631
LOC425214	26.973	29.5332	65.7748	35.4868	79.8338	51.6687	45.8689	69.9872	40.8702	44.6481	10.8458	19.4239	68.3857	8.60289	65.7813	38.8413	19.4131	0	24.148	6.54497	1.975	0.972	-1.02282	0.021815	0.558764
BG8	69.359	72.91	79.8067	38.0216	146.202	93.8472	64.981	258.012	186.96	44.6481	22.6775	8.32454	86.931	58.3085	37.7434	67.401	90.5943	0	82.6603	15.8949	4.222	1.806	-1.22513	0.0103205	0.443752
BTN3A3L2	138.718	0	56.1278	19.0108	177.943	29.525	109.894	167.134	50.4356	14.5965	11.8317	29.5983	83.4538	45.8821	37.7434	51.4075	44.3727	2.82833	40.8658	4.67498	3.08	1.335	-1.20609	0.0356855	0.620974
KIFC1	142.571	81.2162	201.709	413.168	418.406	9.49016	167.23	135.796	180.003	383.802	4.92989	27.7485	215.589	12.4264	125.092	122.236	74.8789	1.88555	66.8713	253.384	8.582	3.453	-1.31346	0.0214818	0.557123
BLEC1	4.8166	23.9957	14.032	13.9412	23.0845	30.5794	9.55603	16.7134	26.0874	27.4758	74.9343	46.2474	42.886	35.3674	29.1163	20.563	20.3375	32.9971	21.3617	21.5049	0.764	1.337	0.807355	0.0195786	0.542166
EXFABP	5.77992	123.67	59.6358	101.391	20.1989	21.0893	26.7569	28.2038	10.435	68.6895	18.7336	14.7992	20.8634	15.294	24.8028	27.4174	16.6398	33.9399	18.5753	13.0899	1.852	0.785	-1.23832	0.0035843	0.292401
SLC25A25	535.606	984.746	933.125	1465.1	690.61	1894.87	1680.91	1314.09	2129.6	620.781	3676.71	1571.49	5270.34	993.156	6573.82	3113.01	3283.58	415.764	437.449	388.023	48.633	96.305	0.985675	0.012833	0.471129
ST6GALNAC6	636.755	669.111	616.529	920.122	419.368	1987.66	867.687	1172.02	615.662	769.322	1600.24	1251.46	3824.96	663.378	1322.1	3106.16	1535.48	973.887	1258.48	1003.25	34.144	62.11	0.863193	0.00069658	0.152359
CERCAM	38.5328	60.9121	33.3259	59.5671	28.8556	70.649	39.1797	49.0955	34.7832	86.7204	84.7941	153.541	136.771	54.485	107.838	79.9673	48.9949	26.3977	47.3671	115.94	2	3.309	0.726395	0.0163153	0.514051
IER5L	666.617	175.353	242.928	557.65	197.18	256.234	390.842	434.547	260.874	317.689	238.607	452.3	1189.22	452.13	199.501	865.932	414.145	539.267	673.356	519.858	13.852	21.121	0.608584	0.0214147	0.557123
RALGDS	496.11	389.468	491.995	1027.85	380.894	698.054	867.687	1329.76	720.012	715.229	712.862	1114.56	2467.68	887.053	1299.45	1640.47	1498.5	771.19	736.513	1080.86	28.099	46.568	0.72882	0.00108138	0.183733
LOC112529974	0	24.9186	35.0799	40.5564	11.5422	27.416	20.0677	32.3821	32.1744	7.72756	74.9343	65.6713	40.5678	30.588	62.5462	30.8445	29.5818	16.0272	15.789	112.2	0.915	1.88	1.03889	0.018819	0.534637
LOC107052216	2.88996	3.69164	0	10.1391	0	0	0	2.08917	3.47832	1.71724	6.90184	3.69979	9.27264	7.64701	6.47029	3.42717	6.47102	5.65665	0	15.8949	0.091	0.254	1.48089	0.0226674	0.559704
MINA	544.276	414.387	628.807	390.355	788.719	368.007	564.761	957.884	495.66	360.62	510.736	330.207	329.179	303.013	322.436	309.588	349.435	419.535	382.652	402.983	22.157	14.284	-0.633363	0.00116462	0.188995
GABRR3	1.92664	5.53747	14.032	10.1391	3.84741	2.10893	12.4228	28.2038	12.1741	9.4448	9.85977	22.1988	20.8634	33.4557	2.15676	9.13912	35.1284	64.1087	28.7918	47.6848	0.398	1.09	1.45349	0.00418531	0.304284
AGPAT2	318.859	216.884	243.805	140.68	185.638	92.7927	378.419	78.3439	113.045	179.451	207.055	38.8478	55.6358	350.807	40.9785	50.2652	45.2971	52.7954	39.0082	175.779	7.925	4.149	-0.933647	0.0225844	0.559704
LOC107052221	0.96332	0	5.26198	2.53477	0	10.5446	0	0	1.73916	9.4448	7.88782	7.39959	0	13.3823	8.62706	2.28478	18.4886	13.1989	22.2904	0	0.121	0.376	1.63573	0.0420302	0.641062
LOC107049847	283.216	232.574	737.554	305.44	1038.8	1040.75	626.875	228.764	615.662	279.91	235.649	392.178	303.679	443.527	74.4084	520.93	478.855	73.5365	395.655	237.489	21.764	12.313	-0.821761	0.0176331	0.524346
LOC107052223	0.96332	1.84582	1.75399	0	1.92371	0	0	0	0	6.86895	5.91586	7.39959	2.31816	3.82351	2.15676	13.7087	1.84886	11.3133	2.7863	3.73998	0.056	0.211	1.91374	0.00525589	0.326563
CNTRL	1525.9	2188.22	2501.2	909.983	2846.12	1869.56	826.596	617.35	1470.46	802.808	1658.41	760.308	404.519	1030.43	695.557	933.333	1092.68	1248.23	940.841	1195.86	63.167	39.139	-0.690564	0.011137	0.457982
MORN5	2.88996	5.53747	4.38499	1.26739	8.65668	0	5.73362	4.17834	3.47832	5.15171	1.97195	21.2738	10.4317	10.5146	4.31353	20.563	8.31988	2.82833	12.074	3.73998	0.17	0.373	1.13364	0.0300237	0.596321
CRB2	183.994	98.7515	149.089	108.995	97.1472	92.7927	95.5603	181.758	353.049	89.2963	69.0184	90.6449	93.8855	119.485	60.3894	54.8347	73.9545	82.9642	108.666	68.2547	5.84	3.214	-0.861598	0.00161912	0.219623
MYH1D	1846.68	444.843	2851.12	7575.17	1582.25	2325.09	1163.92	2154.98	2417.43	1699.21	7063.54	5701.38	5703.83	1138.45	5573.08	1790.12	2689.17	1317.06	5461.15	3676.4	93.309	155.74	0.739051	0.0325561	0.61614
MYH1C	15380.4	10333.8	13183.9	8629.63	5358.48	9543.94	11507.4	8091.36	4560.07	6640.55	12245.8	26176	171535	19049.7	9020.67	9169.96	6134.53	2649.2	4674.49	3444.53	373.985	944.281	1.33624	0.00881252	0.423653
LOC107054728	8.66988	4.61456	21.9249	13.9412	0.961853	14.7625	20.0677	16.7134	16.522	38.6378	51.2708	12.9493	18.5453	10.5146	47.4488	99.3879	24.0352	43.3677	9.28767	31.7899	0.633	1.313	1.05259	0.0226353	0.559704
MYH10	1691.59	2874.87	3863.17	721.143	972.433	1346.55	1264.26	787.617	1052.19	2553.53	1149.65	1570.56	2206.89	593.599	765.652	1498.82	715.51	738.193	834.962	661.042	70.072	40.85	-0.778502	0.00779156	0.397265
PMP22	498.036	653.421	402.542	879.566	293.365	757.104	515.07	756.28	538.27	815.687	582.713	1109.94	1800.05	630.879	1095.64	981.313	1372.78	616.575	982.636	719.947	24.192	38.128	0.656321	0.00144032	0.205069
LOC107054737	8.66988	1.84582	7.89297	0	6.73297	0	0.955603	0	1.73916	10.3034	11.8317	7.39959	2.31816	9.55877	8.62706	4.56956	7.39545	9.42775	14.8603	13.0899	0.16	0.354	1.14568	0.0474182	0.653837
C18H17orf62	189.774	201.195	149.966	200.247	210.646	244.635	161.497	92.9681	208.699	150.258	192.266	139.667	73.022	114.705	164.993	115.381	69.3323	121.618	91.948	73.8647	7.248	4.486	-0.692153	0.00227162	0.246642
CD7	175.324	490.989	160.49	204.049	289.518	110.719	295.281	74.1655	329.571	291.93	100.57	166.491	101.999	176.837	114.309	179.355	169.171	163.1	246.123	192.609	9.852	6.337	-0.636617	0.0248397	0.573211
MMD	1644.39	1508.04	1273.4	806.058	1769.81	710.708	720.525	771.948	1229.59	1411.57	691.17	609.541	600.403	1343.01	482.037	538.066	481.629	762.705	729.082	958.371	48.118	28.202	-0.770779	0.00073105	0.153179
MAP2K6	332.345	300.869	199.078	449.922	191.409	499.815	443.4	568.254	218.264	237.837	159.728	430.101	1249.49	395.733	1054.66	1037.29	1027.04	290.375	466.241	497.418	13.549	25.129	0.891167	0.00162519	0.219623
SSTR2	3.85328	17.5353	5.26198	3.80216	37.5123	25.3071	5.73362	9.40126	27.8265	46.3654	9.85977	18.499	20.8634	3.82351	15.0974	4.56956	0	5.65665	9.28767	1.86999	0.745	0.34	-1.13171	0.04467	0.642696
SGSH	166.654	123.67	128.042	121.669	89.4523	219.328	121.362	172.357	166.09	152.834	123.247	185.915	115.908	87.9406	105.681	87.964	66.5591	45.2532	58.5123	112.2	5.832	3.85	-0.599132	0.0133469	0.474639
CHAD	118.488	83.9849	43.8499	134.343	92.3379	115.991	112.761	48.0509	27.8265	97.0239	133.107	468.024	288.611	75.5142	209.206	102.815	108.158	29.226	44.5808	87.8896	3.473	5.988	0.785892	0.0395416	0.636206
LOC422106	0.96332	1.84582	12.278	5.06954	5.77112	2.10893	3.82241	4.17834	6.08706	3.43447	0	5.54969	0	3.82351	2.15676	2.28478	0	0	1.85753	0.934996	0.186	0.066	-1.49476	0.0257649	0.58079
GRIN2C	68.3957	27.6873	28.0639	21.5456	17.3134	40.0696	24.8457	10.4458	12.1741	20.6068	77.8922	77.6957	190.089	5.73526	36.665	102.815	40.675	15.0844	34.3644	31.7899	1.086	2.28	1.07001	0.0140673	0.486936
DDX25	77.0656	99.6744	24.5559	78.5779	50.0164	33.7428	59.2474	20.8917	15.6524	14.5965	48.3129	144.292	44.045	89.8524	116.465	69.6858	92.4431	50.9099	117.025	31.7899	1.887	3.167	0.747022	0.0400141	0.638552
CCL4	0	44.2997	8.76997	5.06954	0	0	0	2.08917	3.47832	67.8308	1.97195	27.7485	155.317	65.9555	6.47029	283.313	6.47102	31.1116	0	28.0499	0.546	2.171	1.99139	0.0382836	0.634492
CLDN3	1.92664	16.6124	0.876997	2.53477	15.3896	2.10893	8.60043	2.08917	3.47832	0	3.94391	0	0	0.955877	0	6.85434	0.924431	0	0	1.86999	0.22	0.055	-2	0.0185626	0.534631
WBSCR17	47.2027	35.0706	19.2939	39.289	26.9319	54.8321	22.9345	27.1592	24.3482	24.0413	69.0184	84.1703	89.2492	38.2351	43.1353	49.1228	46.2216	33.9399	20.4329	38.3348	1.272	1.969	0.630364	0.0295158	0.596321
LOC107054778	7.70656	0	3.50799	12.6739	6.73297	6.32678	1.91121	4.17834	3.47832	1.71724	17.7476	1.8499	6.95448	25.8087	2.15676	13.7087	1.84886	11.3133	20.4329	13.0899	0.187	0.447	1.25724	0.0246903	0.573211
LOC101747302	9.6332	8.3062	15.7859	17.7434	0	14.7625	9.55603	15.6688	9.56537	5.15171	3.94391	59.1967	22.0225	3.82351	28.0379	11.4239	15.7153	8.48498	39.937	37.3998	0.418	0.914	1.12869	0.0242713	0.570694
CAMKK1	50.0926	22.1499	41.2189	32.952	113.499	100.174	67.8478	33.4267	31.3049	34.3447	44.369	6.47464	38.2496	36.3233	59.311	39.9836	7.39545	41.4821	17.6466	11.22	2.119	1.14	-0.89435	0.0208448	0.557123
GAS2L2	9.6332	14.7666	14.032	11.4065	3.84741	16.8714	9.55603	20.8917	5.21748	19.7482	18.7336	14.7992	34.7724	24.8528	22.646	61.6891	18.4886	19.7983	49.2247	27.1149	0.504	1.117	1.14813	0.000974144	0.178122
LRRC75A	17.3398	2.76873	12.278	26.6151	16.3515	12.6536	11.4672	39.6942	35.6528	42.9309	32.5373	54.572	57.954	30.588	34.5082	36.5565	38.8261	25.4549	16.7178	67.3197	0.869	1.538	0.823627	0.0262852	0.584017
SLC43A2	8241.2	14569.1	3833.35	9504.13	32797.3	3181.31	10655.9	13175.4	4480.07	6390.7	1599.26	3651.7	3986.08	12733.2	3468.08	12125.3	6996.1	6152.55	3395.57	8612.25	431.898	243.408	-0.827314	0.0240013	0.570694
SEBOX	3.85328	6.46038	17.5399	19.0108	6.73297	10.5446	3.82241	4.17834	8.69579	5.15171	6.90184	3.69979	1.15908	0	8.62706	10.2815	5.54659	3.7711	0	3.73998	0.34	0.166	-1.03435	0.049565	0.657469
ADORA2B	29.8629	78.4474	19.2939	22.8129	36.5504	40.0696	33.4461	67.898	85.2188	56.6688	54.2288	148.917	100.84	86.0289	79.8003	158.792	48.9949	35.8255	30.6493	51.4248	1.893	3.04	0.683397	0.0424783	0.641062
ULK2	1660.76	2690.29	1212.89	603.276	2536.41	869.932	678.478	457.528	526.096	862.911	1038.23	924.023	876.264	834.48	519.78	1149.24	525.077	728.765	461.597	588.113	49.293	29.403	-0.745419	0.010247	0.443752
RAP1GAP2	7.70656	19.3811	17.5399	45.6259	11.5422	25.3071	29.6237	41.7834	49.566	16.3137	37.4671	50.8722	86.931	25.8087	34.5082	71.9706	21.2619	16.97	52.011	56.0998	1.042	1.732	0.733084	0.0362058	0.624477
LOC770705	95.3687	1189.63	121.026	217.99	96.1853	293.141	1133.34	61.6305	46.9573	19.7482	75.9203	49.0223	120.544	47.7938	40.9785	180.498	164.549	49.0243	282.345	127.159	13.248	4.443	-1.57617	0.00444554	0.308541
ARHGAP40	188.811	251.032	125.411	110.263	34.6267	312.121	152.896	238.165	93.9146	192.33	57.1867	591.042	1533.46	216.984	283.615	290.167	278.254	162.157	171.822	139.314	6.754	13.861	1.03722	0.0097092	0.441489
RIMS4	648.314	386.7	340.275	586.8	354.924	902.62	538.004	567.21	624.358	464.512	475.241	1166.36	1134.74	679.628	1304.84	963.035	905.943	411.993	1036.5	490.873	21.477	33.104	0.624213	0.00297763	0.27411
KCNK15	76.1023	44.2997	33.3259	41.8237	38.4741	88.5749	73.5814	61.6305	51.3052	47.224	67.0465	78.6206	166.908	64.9996	145.582	121.093	85.0477	43.3677	128.17	42.0748	2.219	3.591	0.694476	0.0108221	0.454804
CCDC3	222.527	228.882	252.575	128.006	381.856	704.381	205.455	469.019	443.486	128.793	25.6354	155.391	158.794	210.293	161.757	286.74	74.8789	233.808	274.915	371.193	12.598	7.617	-0.7259	0.0341196	0.620401
SS18L1	84.7722	83.062	176.276	168.562	241.425	283.65	96.5159	134.751	120.002	94.448	161.7	44.3975	31.2952	71.6907	67.9381	73.113	73.0301	160.272	82.6603	145.859	5.902	3.585	-0.719231	0.0193836	0.538124
LOC107055302	77.0656	21.227	7.01598	3.80216	0.961853	8.4357	1.91121	7.31209	1.73916	12.0207	46.3409	201.639	11.5908	27.7204	36.665	12.5663	54.5414	32.0544	41.7945	15.8949	0.57	1.942	1.76851	0.00523434	0.326563
KIF3B	765.839	789.089	1437.4	499.35	1117.67	983.814	704.279	560.942	420.876	592.447	735.539	659.488	487.973	618.452	489.586	558.629	348.511	557.18	434.663	366.518	31.852	20.376	-0.644513	0.00225741	0.246642
UBE2C	4.8166	10.152	7.01598	3.80216	2.88556	12.6536	4.77801	5.22292	8.69579	4.29309	14.7897	14.7992	180.816	21.0293	51.7624	25.1326	27.7329	15.0844	9.28767	12.1549	0.257	1.354	2.39739	1.99837e-06	0.0301594
EVA1C	28.8996	47.9914	24.5559	24.0803	44.2452	18.9803	43.9577	48.0509	44.3486	30.9103	29.5793	66.5963	105.476	73.6025	69.0165	84.5369	59.1636	43.3677	29.7206	32.7249	1.438	2.262	0.653535	0.0224878	0.559704
LOC107054842	0	1.84582	15.7859	7.60432	8.65668	3.16339	1.91121	6.26751	0.869579	0	0	0	0	0	0	0	0	2.82833	0	3.73998	0.185	0.027	-2.77649	0.00500062	0.321127
ZNF217L	549.092	1397.29	666.518	487.944	1468.75	853.06	517.937	279.949	484.356	682.601	432.844	466.174	201.68	494.188	402.237	363.28	300.44	700.482	318.567	540.428	29.952	16.571	-0.853992	0.00138374	0.204739
LOC112530112	127.158	98.7515	64.8978	72.241	113.499	25.3071	143.34	99.2356	80.0013	84.1446	114.373	116.544	413.792	125.22	205.971	54.8347	130.345	40.5393	439.307	104.72	3.674	6.718	0.87068	0.0159705	0.509569
CEP104	125.232	194.734	146.459	112.797	159.668	99.1195	193.987	161.911	128.698	131.369	138.037	124.868	95.0445	86.0289	98.1328	105.1	87.821	130.103	83.5891	57.9698	5.867	3.903	-0.58804	0.00589015	0.347207
TTC34	7.70656	4.61456	1.75399	16.476	12.5041	23.1982	13.3784	19.8471	2.60874	3.43447	12.8177	13.8742	54.4768	7.64701	29.1163	60.5467	16.6398	4.71388	16.7178	21.5049	0.411	0.884	1.10491	0.0185348	0.534631
PERM1	945.98	333.171	615.652	1632.39	627.128	1583.8	959.425	1064.43	712.186	583.86	1288.67	1027.62	2568.52	645.217	2564.39	2564.67	2836.16	644.858	1754.44	932.191	35.453	64.362	0.860301	0.00158475	0.219422
PLEKHN1	78.0289	33.2248	122.78	225.595	31.7411	205.62	105.116	53.2738	64.3489	105.61	112.401	146.142	452.041	42.0586	225.382	233.048	198.753	84.8498	130.027	100.045	4.01	6.491	0.694839	0.0483615	0.655703
SLC25A33	386.291	451.304	93.8387	152.086	701.191	161.333	279.036	129.529	69.5664	91.0135	82.8221	113.769	181.976	250.44	105.681	151.938	48.9949	69.7654	45.5096	34.5949	10.212	4.123	-1.3085	0.000922129	0.177521
LOC112530158	0	0	0	5.06954	5.77112	0	3.82241	4.17834	0.869579	3.43447	2.95793	8.32454	6.95448	4.77938	6.47029	11.4239	9.24431	0	3.71507	3.73998	0.093	0.221	1.24874	0.0460316	0.65091
EPHA2	193.627	182.736	149.089	108.995	105.804	61.1588	162.452	156.688	105.219	204.351	120.289	371.829	330.338	167.278	147.738	395.267	205.224	243.236	299.992	231.879	5.782	9.719	0.749239	0.00263042	0.266432
CROCC	88.6254	78.4474	124.534	98.8561	85.6049	130.753	69.759	84.6114	80.8709	64.3964	140.009	117.468	185.453	92.72	79.8003	122.236	176.566	253.607	109.595	186.999	3.617	5.71	0.658697	0.00489468	0.318633
FAM43B	24.083	23.9957	34.2029	10.1391	19.2371	6.32678	5.73362	5.22292	3.47832	3.43447	3.94391	8.32454	1.15908	0.955877	12.9406	7.99673	12.0176	10.3705	1.85753	4.67498	0.554	0.253	-1.13075	0.0371491	0.630657
LOC107054934	151.241	50.7601	161.367	50.6954	100.995	78.0302	210.233	55.363	62.6097	83.286	99.5837	54.572	44.045	111.838	36.665	55.9771	47.146	85.7925	41.7945	93.4996	4.092	2.627	-0.63939	0.0452499	0.646387
SETD4	50.0926	69.2183	42.9729	40.5564	69.2534	49.5597	84.093	37.6051	19.1307	44.6481	31.5513	35.148	16.2271	50.6615	64.7029	15.9935	39.7505	27.3405	22.2904	31.7899	2.045	1.319	-0.632656	0.0439268	0.642696
CELA3B	3.85328	7.38329	8.76997	0	11.5422	8.4357	0	8.35668	3.47832	16.3137	38.4531	9.24948	8.11356	2.86763	8.62706	14.8511	11.0932	21.6838	15.789	15.8949	0.277	0.571	1.0436	0.0480127	0.653837
LOC425940	0	9.22911	5.26198	12.6739	4.80926	12.6536	12.4228	3.13375	1.73916	5.15171	6.90184	42.5476	60.2722	4.77938	9.70544	9.13912	1.84886	34.8827	5.5726	1.86999	0.264	0.669	1.34147	0.0289379	0.594993
LOC107049800	103.075	119.978	66.6518	135.61	54.8256	119.154	61.1586	116.994	249.569	235.261	193.252	230.312	235.293	125.22	324.593	267.319	147.909	36.7682	197.827	292.654	5.064	7.918	0.644859	0.038494	0.634492
LOC107054957	8.66988	15.6895	4.38499	64.6367	0	17.9259	15.2896	22.9809	8.69579	20.6068	11.8317	14.7992	74.1811	45.8821	85.1922	61.6891	70.2568	46.196	47.3671	65.4497	0.682	2.015	1.56294	0.000740929	0.153179
EGR3	33.7162	46.1456	39.4649	27.8825	5.77112	17.9259	44.9133	31.3375	48.6964	53.2343	51.2708	73.0709	281.656	195.955	132.641	233.048	91.5187	38.6538	23.2192	157.079	1.412	4.809	1.768	5.99996e-06	0.034083
LOC112530184	4.8166	11.9978	7.01598	6.33693	6.73297	6.32678	5.73362	3.13375	9.56537	7.72756	6.90184	3.69979	19.7044	15.294	18.3325	10.2815	11.0932	9.42775	12.074	17.7649	0.281	0.479	0.769456	0.0367013	0.628712
FGFR1	621.341	266.721	261.345	631.158	327.03	596.826	282.858	403.21	399.137	376.075	610.32	838.928	599.244	431.1	450.764	1150.39	301.365	512.87	806.17	819.057	16.453	25.215	0.615932	0.00427433	0.304284
ETS2	131.975	209.501	175.399	197.712	152.935	194.021	149.074	308.153	182.612	385.52	243.536	341.306	265.429	199.778	229.695	370.134	387.337	509.099	494.104	324.444	8.362	13.19	0.657525	0.00402479	0.302926
RETSAT	764.876	1091.8	1347.07	285.162	450.147	847.788	539.916	349.936	409.572	322.84	1181.2	390.328	330.338	382.351	272.831	485.516	142.362	198.926	313.923	280.499	25.974	15.304	-0.763159	0.0173976	0.524346
HIVEP3	285.143	259.338	229.773	499.35	282.785	551.484	378.419	406.344	266.961	455.068	351.994	752.908	916.832	457.865	1062.21	886.495	678.533	409.164	621.345	426.358	14.312	25.185	0.815339	6.27344e-05	0.062045
LOC101747877	538.496	377.471	334.136	566.522	139.469	569.41	892.533	589.146	524.356	407.844	505.806	588.267	1600.69	754.187	606.051	1151.53	762.656	482.701	1822.24	427.293	19.648	33.363	0.763867	0.00431805	0.305953
FAM46B	1161.76	694.029	621.791	822.534	201.027	996.467	1385.62	980.865	1020.89	865.487	776.95	1003.57	2979.99	1396.54	1195.93	2205.95	1537.33	797.588	3779.15	728.362	34.942	62.937	0.848946	0.00337951	0.284936
CYSP1L	2.88996	1.84582	2.63099	0	0.961853	2.10893	0	0	1.73916	3.43447	0.985977	0	26.6588	1.91175	3.23515	3.42717	0.924431	3.7711	1.85753	7.47997	0.065	0.184	1.50119	0.0424737	0.641062
PTPRU	96.332	77.5245	129.796	77.3106	206.798	136.026	124.228	165.044	114.784	133.944	171.56	160.941	155.317	179.705	171.463	161.077	430.785	235.694	268.414	225.334	5.088	8.543	0.747644	0.00244186	0.25771
OSCP1	32.7529	26.7644	23.6789	20.2782	14.4278	23.1982	14.334	24.0255	39.1311	30.0516	25.6354	32.3732	64.9085	51.6173	40.9785	42.2684	87.821	16.97	59.4411	77.6047	1	1.96	0.970854	0.00235959	0.254364
LOC112530208	0	0	0.876997	0	5.77112	1.05446	0	0	6.95664	0	3.94391	3.69979	6.95448	3.82351	2.15676	2.28478	3.69773	3.7711	15.789	3.73998	0.061	0.196	1.68397	0.0211222	0.557123
SYNC	231.197	130.13	99.9777	67.1715	72.139	277.324	108.939	79.3885	168.698	73.8412	204.097	357.955	822.947	173.014	211.363	311.872	290.271	39.5966	503.392	300.134	5.226	12.294	1.23418	0.000374594	0.122572
KIAA1522	31.7896	48.9143	77.1757	25.3477	61.5586	59.0499	90.7823	54.3184	44.3486	37.7792	54.2288	46.2474	88.0901	69.779	91.6625	141.656	78.5767	39.5966	111.452	117.81	2.15	3.239	0.591212	0.0375455	0.632762
MFSD2A	32.7529	39.6852	25.4329	59.5671	17.3134	69.5945	80.2706	35.5159	30.4353	12.8793	67.0465	66.5963	185.453	38.2351	175.776	150.795	90.5943	17.9127	20.4329	61.7097	1.591	3.275	1.04156	0.00686066	0.375775
CBS	49.1293	47.9914	25.4329	17.7434	44.2452	72.7579	98.4271	16.7134	24.3482	15.4551	30.5653	44.3975	16.2271	18.1617	19.4109	28.5597	24.9596	28.2833	30.6493	11.22	1.66	0.988	-0.7486	0.0425619	0.641062
PEA15L1	60.6892	56.2976	43.8499	49.4281	34.6267	84.357	46.8245	34.4713	39.1311	75.5584	66.0605	86.9452	120.544	43.0144	44.2137	153.08	76.7278	104.648	121.669	49.5548	2.102	3.324	0.661158	0.0145733	0.489845
LOC107050773	1016.3	923.834	1432.14	1859.26	1965.07	1651.29	1426.72	1602.39	1443.5	1835.73	2351.56	2249.47	1860.32	2625.79	2993.59	2776.01	2728	2685.97	3531.17	1949.47	60.609	100.427	0.728543	8.76373e-06	0.034083
FEZ1	30.8262	23.9957	27.1869	36.7542	14.4278	57.9954	75.4926	36.5605	32.1744	56.6688	66.0605	76.7707	79.9765	65.9555	45.2921	81.1097	49.9193	60.3376	39.937	60.7747	1.567	2.417	0.625212	0.0246987	0.573211
GRAMD1B	427.714	885.995	686.689	945.47	189.485	524.068	1012.94	593.324	467.834	593.305	806.529	997.094	1177.63	397.645	1019.07	3467.15	1442.11	371.453	298.134	576.893	25.216	39.668	0.653636	0.0446617	0.642696
SORL1	17.3398	10.152	12.278	27.8825	18.2752	8.4357	19.1121	19.8471	22.6091	26.6172	19.7195	49.9472	81.1356	15.294	57.1543	54.8347	32.3551	22.6266	36.2219	26.1799	0.73	1.503	1.04188	0.00143076	0.205069
NECTIN1	1926.64	1802.45	1340.05	3408	795.452	3080.09	3631.29	2896.63	2188.73	1655.42	1607.14	4099.37	7454.04	3518.58	4584.2	5523.46	4057.33	2841.52	3748.51	2779.74	89.627	153.605	0.77722	0.000707316	0.152497
LOC112530257	65.5058	68.2954	84.1917	32.952	27.8937	59.0499	86.0043	30.293	80.8709	12.8793	66.0605	31.4482	130.976	161.543	127.249	253.611	136.816	32.0544	13.9315	107.525	2.216	4.018	0.85852	0.0310598	0.603557
MCAM	504.78	1115.8	595.481	975.887	954.158	935.308	1994.34	1146.95	928.711	403.551	945.552	1786.08	4936.52	1887.86	1945.4	2640.06	2418.31	1396.25	1329.07	1086.47	38.207	77.164	1.01409	8.22224e-05	0.062045
APOA5	23.1197	38.7623	27.1869	15.2086	28.8556	21.0893	32.4905	3.13375	20.8699	18.8896	26.6214	11.0994	11.5908	18.1617	9.70544	6.85434	16.6398	11.3133	3.71507	17.7649	0.936	0.522	-0.842459	0.0326523	0.616404
FXYD6	1153.09	519.599	449.022	898.577	443.414	960.615	722.436	607.948	353.919	713.512	1678.13	1427.2	1759.48	853.598	477.723	1771.85	348.511	630.717	1045.79	807.837	27.044	41.175	0.60646	0.0159583	0.509569
CXCR5	25.0463	12.9208	71.0368	36.7542	7.69482	5.27231	29.6237	18.8025	26.957	3.43447	113.387	30.5233	16.2271	17.2058	91.6625	58.2619	107.234	57.5093	26.9343	13.0899	0.958	2.07	1.11153	0.0209421	0.557123
LOC112530273	17.3398	20.304	10.524	12.6739	22.1226	23.1982	1.91121	12.535	11.3045	37.7792	21.6915	37.9229	18.5453	21.9852	20.4893	59.4043	40.675	32.9971	32.5069	54.2298	0.684	1.333	0.962609	0.00937614	0.437527
PLEKHO1	414.228	407.004	421.836	1127.97	163.515	974.323	643.121	590.191	346.962	443.047	1173.31	730.709	2216.16	317.351	1252	1252.06	918.885	316.772	689.145	578.763	21.593	35.586	0.720746	0.0123412	0.471129
CTU1	27.9363	18.4582	42.9729	36.7542	42.3215	22.1437	18.1565	19.8471	42.6094	24.0413	13.8037	12.9493	13.909	12.4264	25.8812	29.7021	16.6398	16.0272	17.6466	9.34996	1.19	0.645	-0.883591	0.00421163	0.304284
MAOB	36.6062	99.6744	17.5399	16.476	94.2616	22.1437	26.7569	35.5159	50.4356	54.9516	27.6074	27.7485	28.977	38.2351	25.8812	28.5597	30.5062	23.5694	9.28767	43.0098	1.854	1.105	-0.746595	0.0397243	0.636818
LOC112530299	61.6525	11.0749	78.0527	70.9736	37.5123	9.49016	77.4038	31.3375	63.4793	67.8308	74.9343	29.5983	82.2947	116.617	21.5676	107.385	192.282	137.645	38.0795	141.184	2.055	3.699	0.847997	0.0353038	0.620974
LOC101748017	23.1197	18.4582	30.6949	53.2302	14.4278	18.9803	33.4461	6.26751	90.4363	27.4758	57.1867	40.6977	57.954	85.073	33.4299	125.663	233.881	159.329	26.9343	78.5397	1.271	3.53	1.4737	0.000505688	0.140247
LOC112530293	91.5154	37.8394	171.891	262.349	41.3597	81.1936	51.6026	194.293	108.697	215.513	299.737	131.343	453.2	227.499	270.674	908.2	450.198	49.0243	266.556	103.785	4.956	11.869	1.25995	0.00112542	0.187776
LOC107050554	64.5424	52.6059	117.518	179.969	42.3215	55.8865	34.4017	124.306	105.219	176.875	219.873	111.919	264.27	132.867	185.482	262.75	361.453	62.2232	192.255	100.045	3.786	7.296	0.946431	0.0031283	0.27411
NES	28.8996	154.126	70.1598	45.6259	44.2452	36.9062	48.7357	81.4776	60.8706	85.8618	63.1026	262.685	137.931	42.0586	97.0544	138.229	113.705	77.3076	134.671	59.8398	2.655	4.392	0.726166	0.0280612	0.587664
LOC107055110	0	2.76873	0	0	0.961853	4.21785	1.91121	2.08917	0.869579	0	11.8317	6.47464	1.15908	5.73526	4.31353	3.42717	5.54659	7.5422	1.85753	26.1799	0.051	0.298	2.54674	0.00027561	0.101451
S100A9	7.70656	59.0663	51.7428	22.8129	33.6649	17.9259	7.64482	6.26751	8.69579	16.3137	9.85977	5.54969	9.27264	3.82351	2.15676	12.5663	3.69773	15.0844	16.7178	1.86999	0.943	0.31	-1.60499	0.00141305	0.205069
LOC107055146	4.8166	7.38329	7.89297	13.9412	22.1226	29.525	12.4228	7.31209	23.4786	6.01033	4.92989	22.1988	10.4317	4.77938	5.39191	1.14239	0	4.71388	0.928767	5.60998	0.537	0.236	-1.18614	0.0288045	0.593066
TULP1	3.85328	34.1477	12.278	0	17.3134	0	17.2009	6.26751	6.08706	4.29309	18.7336	14.7992	11.5908	59.2643	12.9406	110.812	40.675	50.9099	13.9315	14.9599	0.419	1.329	1.66532	0.00421438	0.304284
TNNT2	13.4865	32.3019	16.6629	0	5.77112	2.10893	1.91121	2.08917	22.6091	5.15171	32.5373	605.841	38.2496	16.2499	28.0379	6.85434	20.3375	0.942775	13.0027	7.47997	0.421	3.151	2.90392	0.000585947	0.141101
LOC428541	54.9092	42.4539	47.3578	43.0911	28.8556	69.5945	55.425	41.7834	43.479	90.1549	82.8221	37.9229	126.34	130.955	75.4868	143.941	126.647	16.97	39.937	81.3447	2.077	3.3	0.667965	0.0345962	0.620974
CSF1	42.3861	79.3704	91.2077	70.9736	52.9019	118.1	38.2241	106.548	105.219	152.834	107.472	129.493	168.067	125.22	114.309	135.944	128.496	176.299	127.241	153.339	3.439	5.305	0.625364	0.0103075	0.443752
KCTD20	16299.4	18596.7	8765.59	4977.03	26438.5	4726.1	7657.25	11514.5	8692.32	6094.47	7381.03	8993.27	6540.69	11535.5	3653.56	6670.41	3894.63	9142.09	2086.94	7351.87	462.598	261.684	-0.821933	0.00750811	0.394896
LOC107055206	100.185	59.9892	6.13898	10.1391	25.97	3.16339	11.4672	21.9363	58.2618	5.15171	10.8458	8.32454	5.7954	0.955877	4.31353	21.7054	0	14.1416	0	10.285	1.227	0.291	-2.07604	0.00143437	0.205069
SRPX	54.9092	21.227	22.8019	29.1499	28.8556	40.0696	37.2685	30.293	22.6091	25.7585	46.3409	52.7221	82.2947	47.7938	33.4299	23.9902	87.821	45.2532	49.2247	75.7347	1.251	2.137	0.772505	0.00724822	0.389289
ETNK2	11.5598	8.3062	3.50799	19.0108	3.84741	12.6536	9.55603	8.35668	10.435	3.43447	13.8037	9.24948	35.9315	5.73526	29.1163	15.9935	18.4886	15.0844	9.28767	13.0899	0.354	0.629	0.829311	0.0314298	0.605025
IRF6	26.973	3.69164	10.524	8.8717	28.8556	12.6536	21.0233	2.08917	3.47832	5.15171	4.92989	0.924948	4.63632	9.55877	0	11.4239	11.0932	3.7711	3.71507	0	0.5	0.193	-1.37333	0.0213326	0.557123
TSHB	2.88996	15.6895	13.155	11.4065	30.7793	17.9259	0.955603	18.8025	19.1307	27.4758	18.7336	7.39959	1.15908	2.86763	4.31353	5.71195	3.69773	3.7711	1.85753	11.22	0.639	0.24	-1.41278	0.00640584	0.363447
SPDEF	0	0	1.75399	2.53477	0	0	2.86681	2.08917	1.73916	1.71724	1.97195	1.8499	4.63632	0	7.54868	2.28478	14.7909	3.7711	0	1.86999	0.05	0.153	1.61353	0.0486366	0.655867
PACSIN1	1.92664	7.38329	3.50799	7.60432	11.5422	16.8714	7.64482	31.3375	2.60874	3.43447	26.6214	24.0487	10.4317	5.73526	28.0379	95.9608	24.0352	50.9099	54.7973	31.7899	0.367	1.353	1.88231	0.000122041	0.0635116
TSPO2	0	37.8394	49.9888	16.476	15.3896	9.49016	16.2452	12.535	13.9133	9.4448	9.85977	11.0994	8.11356	9.55877	10.7838	9.13912	14.7909	8.48498	0	5.60998	0.737	0.338	-1.12464	0.0284155	0.587812
FOXP4L	13.4865	18.4582	23.6789	20.2782	29.8174	27.416	38.2241	39.6942	31.3049	27.4758	27.6074	128.568	59.1131	34.4116	35.5866	46.838	46.2216	41.4821	19.5041	34.5949	1.084	1.854	0.774276	0.0188876	0.534637
TAF8	236.013	347.937	208.725	173.632	243.349	217.219	240.812	164	193.047	130.51	219.873	172.04	119.385	211.249	263.125	122.236	98.9142	76.3648	95.663	101.915	8.676	5.733	-0.59774	0.013157	0.472774
BTG2	21186.3	12499	11436	4899.71	3536.73	10448.7	14959	8998.06	8011.44	12347.8	7035.93	22710.3	34930	26336.3	7575.64	25832.9	16099.9	15358.8	26036.1	25451.5	437.692	802.318	0.874258	0.00221418	0.243915
LOC107055173	5.77992	5.53747	3.50799	7.60432	8.65668	2.10893	0	11.4904	5.21748	10.3034	14.7897	7.39959	6.95448	7.64701	2.15676	30.8445	5.54659	2.82833	1.85753	86.9546	0.24	0.661	1.46162	0.0242238	0.570694
FMOD	95.3687	28.6102	24.5559	78.5779	36.5504	91.7382	21.9789	50.1401	22.6091	44.6481	62.1166	101.744	86.931	68.8231	97.0544	124.52	56.3903	39.5966	46.4384	87.8896	1.939	2.969	0.614664	0.0424315	0.641062
LOC101751094	0	0	1.75399	0	0	1.05446	0.955603	17.7579	0	4.29309	0.985977	0	0	0	0	0	0	0	0	0	0.1	0.004	-4.64386	0.00284305	0.274013
GTSF1	568.359	898.915	705.983	669.18	444.376	345.864	1090.34	466.929	792.187	1115.35	901.183	514.271	600.403	372.792	185.482	619.175	627.689	178.185	307.422	132.769	28.762	17.079	-0.75194	0.00966943	0.441489
KCNH6	15.4131	6.46038	14.032	0	11.5422	16.8714	26.7569	35.5159	3.47832	5.15171	11.8317	46.2474	25.4998	19.1175	2.15676	20.563	59.1636	18.8555	40.8658	35.5299	0.541	1.12	1.0498	0.0416239	0.640937
CACNB1	2203.11	1636.32	1471.6	3666.55	1183.08	3279.38	3777.5	3681.12	2712.22	2031.49	3090.05	4543.35	5633.13	2801.67	4167.95	6456.79	4044.39	2528.52	3911.97	2769.46	101.222	153.172	0.59763	0.00314073	0.27411
RAPGEFL1	1.92664	7.38329	0	5.06954	1.92371	8.4357	3.82241	1.04458	0	0	8.8738	3.69979	11.5908	5.73526	4.31353	2.28478	5.54659	4.71388	26.9343	1.86999	0.115	0.296	1.36396	0.0332523	0.616892
LOC107055311	7.70656	1.84582	15.7859	13.9412	0	6.32678	0	2.08917	7.82621	39.4964	37.4671	22.1988	40.5678	35.3674	31.2731	67.401	45.2971	1.88555	9.28767	48.6198	0.386	1.3	1.75184	0.00392086	0.298857
HCRT	3.85328	1.84582	1.75399	0	13.4659	3.16339	3.82241	5.22292	5.21748	0.858618	12.8177	3.69979	9.27264	12.4264	19.4109	7.99673	10.1687	19.7983	5.5726	7.47997	0.162	0.418	1.36751	0.00559503	0.337761
PIBPPDD4L	680.104	554.67	653.363	226.862	1371.6	616.861	967.07	1224.25	654.793	1410.71	2475.79	697.411	615.471	1038.08	1805.21	1763.85	1639.94	1960.97	971.491	1699.82	33.975	57.058	0.747956	0.00760245	0.394896
FBN3	0	0	1.75399	0	3.84741	2.10893	0	0	0	1.71724	0	3.69979	11.5908	1.91175	0	4.56956	5.54659	9.42775	0	1.86999	0.038	0.146	1.9419	0.0357969	0.620974
PCYT1B	75.139	80.2933	202.586	45.6259	107.728	110.719	256.102	212.051	99.1321	54.0929	57.1867	107.294	111.272	58.3085	72.2516	73.113	122.025	65.9943	50.1534	88.8246	5.022	3.144	-0.675661	0.0277359	0.587664
ATCAY	74.1756	40.6081	42.0959	149.552	34.6267	86.4659	66.8922	96.1018	61.7401	36.9206	97.6118	15.7241	246.884	111.838	100.29	97.1031	85.0477	78.2503	151.389	116.875	2.686	4.198	0.644243	0.0427429	0.641867
PLIN5	232.16	178.122	120.149	26.6151	140.431	129.699	108.939	69.9872	123.48	77.2756	217.901	29.5983	88.0901	105.146	54.9975	11.4239	0	8.48498	53.8685	47.6848	4.901	2.368	-1.04941	0.0410058	0.640937
SHC2	8.66988	8.3062	1.75399	5.06954	9.61853	16.8714	7.64482	10.4458	1.73916	18.031	7.88782	25.8986	9.27264	9.55877	23.7244	26.275	18.4886	11.3133	16.7178	14.9599	0.352	0.639	0.860241	0.0352034	0.620974
GRIN3B	28.8996	7.38329	8.76997	12.6739	25.0082	6.32678	19.1121	14.6242	17.3916	5.15171	9.85977	42.5476	41.7269	18.1617	33.4299	37.6989	22.1864	17.9127	21.3617	28.9849	0.584	1.055	0.853203	0.0198568	0.546176
REEP6	1.92664	1.84582	5.26198	10.1391	18.2752	10.5446	5.73362	11.4904	9.56537	10.3034	9.85977	7.39959	44.045	7.64701	49.6056	18.2782	26.8085	39.5966	1.85753	9.34996	0.34	0.81	1.25239	0.0110518	0.456969
OCLN	106.929	97.8286	207.848	197.712	192.371	334.265	186.343	342.624	249.569	193.189	150.855	171.115	256.157	318.307	177.933	737.984	499.193	306.402	463.455	433.838	8.379	13.641	0.703099	0.00993755	0.441797
IL12RB1	100.185	265.798	311.334	79.8453	460.728	54.8321	214.055	94.0126	131.306	111.62	162.686	33.2981	27.8179	111.838	30.1947	45.6956	42.5238	147.073	75.2302	208.504	7.503	3.508	-1.09682	0.00897358	0.425878
ARHGEF18	2986.29	5564.23	2444.19	830.138	3263.57	1149.36	1688.55	1162.62	1445.24	2563.83	1147.68	1804.57	1555.49	1612.56	795.846	1741	879.134	1126.62	913.907	1194.93	94.409	49.378	-0.935056	0.000653186	0.144969
SLC27A1	869.878	776.168	1490.02	866.892	928.188	979.596	1197.37	512.891	714.794	786.494	1284.73	207.188	277.02	822.054	188.717	284.455	244.974	663.714	625.06	526.403	36.816	20.06	-0.876011	0.00305183	0.27411
NANOS3	0	5.53747	0	3.80216	0	2.10893	0	0	1.73916	1.71724	8.8738	2.77485	25.4998	3.82351	7.54868	3.42717	2.77329	5.65665	2.7863	1.86999	0.058	0.24	2.04891	0.0035622	0.292401
LOC112530970	4.8166	19.3811	23.6789	2.53477	11.5422	12.6536	13.3784	10.4458	10.435	12.8793	16.7616	31.4482	47.5223	28.6763	16.1757	17.1358	10.1687	12.2561	31.5781	92.5646	0.496	1.195	1.2686	0.00375002	0.298857
LOC107050215	28.8996	11.0749	14.032	29.1499	6.73297	16.8714	1.91121	1.04458	6.95664	7.72756	3.94391	11.0994	1.15908	1.91175	7.54868	10.2815	4.62216	4.71388	9.28767	6.54497	0.488	0.24	-1.02385	0.0466175	0.651102
CHIR-AB-502	0	11.9978	0	0	0.961853	0	2.86681	2.08917	4.3479	22.3241	4.92989	3.69979	1190.38	6.69114	5.39191	4.56956	4.62216	0	3.71507	0	0.185	4.141	4.48438	0.000652381	0.144969
ASB9	9.6332	5.53747	20.1709	53.2302	44.2452	29.525	13.3784	94.0126	38.2615	21.4655	21.6915	52.7221	27.8179	43.0144	93.8193	74.2553	93.3676	125.389	31.5781	86.0196	1.29	2.547	0.981428	0.0167701	0.518443
LOC107049793	55.8726	0.922911	22.8019	32.952	7.69482	41.124	22.9345	52.2292	44.3486	0	0.985977	1.8499	3.47724	0.955877	5.39191	3.42717	0.924431	1.88555	18.5753	0.934996	1.102	0.151	-2.8675	2.53364e-05	0.062045
CD36	433.494	588.817	422.713	324.451	969.548	506.142	206.41	190.114	264.352	323.699	313.541	358.88	114.749	312.572	382.826	131.375	302.289	182.898	122.597	379.608	17.105	10.281	-0.734438	0.013948	0.485032
LOC107049379	7.70656	38.7623	42.0959	12.6739	7.69482	74.8668	15.2896	2060.97	14.7829	7.72756	6.90184	18.499	23.1816	3.82351	16.1757	41.126	44.3727	16.0272	39.937	13.0899	8.635	0.866	-3.31776	9.88496e-05	0.0635116
LOC107049387	0	4.61456	11.401	2.53477	2.88556	22.1437	7.64482	625.706	6.08706	0.858618	3.94391	10.1744	3.47724	5.73526	11.8622	4.56956	13.8665	2.82833	3.71507	0.934996	2.587	0.242	-3.4182	0.000307244	0.107836
RAB9A	1027.86	1424.97	1127.82	536.104	3102.94	730.743	704.279	393.809	710.446	1067.26	783.852	685.387	212.112	1085.88	529.486	293.594	670.213	995.571	673.356	937.801	44.33	27.28	-0.70044	0.0309547	0.603557
LOC107049603	17.3398	17.5353	24.5559	17.7434	0	2.10893	221.7	439.77	580.879	243.848	4.92989	283.034	1706.17	1476.83	116.465	908.2	59.1636	3115.87	237.764	1638.11	6.331	36.673	2.53421	0.00305532	0.27411
LOC101749846	0	0	0.876997	2.53477	0	4.21785	0	0	0	0	0	3.69979	15.068	0.955877	6.47029	2.28478	3.69773	0	0	9.34996	0.029	0.157	2.43664	0.0125984	0.471129
NR4A1	6352.13	2762.27	4274.48	6622.09	3538.66	8012.86	5291.17	8672.14	7921.87	3999.44	9377.63	6895.49	18209.1	7167.16	10423.6	13201.5	10191.9	7421.53	9133.5	6939.54	227.377	377.148	0.730044	0.000187848	0.0801756
LOC112530954	2.88996	6.46038	0	6.33693	2.88556	10.5446	6.68922	1.04458	6.95664	5.15171	5.91586	12.9493	25.4998	12.4264	5.39191	6.85434	1.84886	22.6266	6.50137	3.73998	0.194	0.396	1.02944	0.046593	0.651102
LOC112530940	4.8166	0.922911	3.50799	1.26739	0.961853	5.27231	0.955603	0	0	3.43447	8.8738	2.77485	3.47724	6.69114	2.15676	0	1.84886	13.1989	2.7863	14.0249	0.085	0.222	1.38502	0.044728	0.64289
TRPT1	65.5058	6.46038	58.7588	116.6	19.2371	98.065	49.6913	25.07	58.2618	72.9825	3.94391	41.6227	24.3407	17.2058	7.54868	54.8347	23.1108	43.3677	25.0767	32.7249	2.244	1.063	-1.07793	0.0109917	0.455731
SPTBN2	19.2664	11.9978	15.7859	12.6739	10.5804	0	6.68922	5.22292	12.1741	5.15171	12.8177	13.8742	27.8179	9.55877	31.2731	28.5597	32.3551	13.1989	15.789	8.41497	0.403	0.742	0.880639	0.0334426	0.617329
NAB2	68.3957	62.758	46.4808	49.4281	25.97	39.0151	46.8245	123.261	81.7405	80.7101	114.373	63.8214	280.497	74.5584	62.5462	180.498	61.0125	81.0787	52.9397	83.2147	2.496	3.939	0.658211	0.0324778	0.615773
LOC107049862	26.973	12.9208	8.76997	16.476	10.5804	4.21785	19.1121	14.6242	22.6091	19.7482	13.8037	7.39959	18.5453	4.77938	8.62706	4.56956	3.69773	7.5422	20.4329	1.86999	0.629	0.351	-0.841589	0.0480532	0.653837
LOC107049459	21.193	33.2248	11.401	11.4065	48.0926	35.8517	23.8901	25.07	29.5657	12.8793	17.7476	33.2981	5.7954	13.3823	7.54868	9.13912	7.39545	5.65665	12.074	3.73998	1.017	0.458	-1.1509	0.00492445	0.318633
LOC112530486	117.525	93.214	84.1917	30.4173	113.499	81.1936	43.9577	26.1146	36.5223	70.4067	40.4251	106.369	18.5453	51.6173	46.3704	7.99673	32.3551	50.9099	45.5096	21.5049	2.831	1.678	-0.754569	0.0486729	0.655867
LMAN1	2594.22	2684.75	4124.52	2220.46	3732.95	2628.78	2939.43	2382.7	2103.51	2945.06	1617.99	2059.86	991.013	2713.73	1671.49	1768.42	1901.56	1905.35	2068.37	2175.74	114.661	74.268	-0.626562	0.000773032	0.155555
LIPG	42.3861	95.9827	31.5719	35.4868	24.0463	16.8714	40.1353	35.5159	42.6094	98.7411	54.2288	140.592	351.201	236.102	182.247	274.174	28.6574	24.5122	20.4329	43.9448	1.883	5.015	1.41322	0.00172992	0.228558
LOC112531510	7.70656	7.38329	0	5.06954	11.5422	15.8169	6.68922	2.08917	8.69579	0	1.97195	1.8499	2.31816	0	3.23515	0	0	1.88555	1.85753	0.934996	0.259	0.055	-2.23545	0.0013209	0.201478
NPR2	182.067	151.357	263.099	267.418	353.962	318.448	295.281	429.324	173.916	295.365	507.778	341.306	324.542	287.719	637.324	373.561	544.49	557.18	247.981	947.151	10.897	18.721	0.780726	0.00113223	0.187776
MSMP	4.8166	1.84582	8.76997	6.33693	15.3896	6.32678	5.73362	8.35668	3.47832	8.58618	33.5232	12.9493	27.8179	7.64701	15.0974	5.71195	26.8085	35.8255	13.0027	29.9199	0.28	0.814	1.5396	0.000260084	0.0981297
GDNF	58.7625	103.366	194.693	191.375	65.406	128.644	106.072	209.962	200.873	175.158	112.401	439.35	180.816	208.381	132.641	131.375	299.516	400.679	510.822	359.039	5.718	11.083	0.954766	0.00204406	0.239431
LOC107051941	19.2664	26.7644	17.5399	12.6739	33.6649	6.32678	16.2452	2.08917	20.8699	12.8793	3.94391	13.8742	6.95448	12.4264	17.2541	9.13912	7.39545	9.42775	6.50137	6.54497	0.689	0.362	-0.928514	0.0269248	0.58604
UNC50	164.728	154.126	198.201	129.273	187.561	126.536	150.985	71.0318	164.351	122.782	133.107	111.919	82.2947	118.529	104.603	84.5369	70.2568	109.362	76.1589	115.005	5.948	3.923	-0.600447	0.00681406	0.375775
CENPH	123.305	28.6102	62.2668	48.1607	36.5504	41.124	94.6047	77.2993	81.7405	91.0135	23.6635	47.1724	9.27264	63.0879	32.3515	38.8413	55.4659	39.5966	90.0904	26.1799	2.762	1.692	-0.706984	0.0425514	0.641062
AFF3	139.681	160.587	107.871	326.986	183.714	377.498	237.945	396.942	143.481	469.664	379.601	180.365	277.02	269.557	488.507	688.861	424.314	585.463	239.622	630.187	10.066	16.098	0.677391	0.012825	0.471129
PDCD1LG2	115.598	30.4561	15.7859	35.4868	48.0926	22.1437	34.4017	27.1592	26.0874	21.4655	18.7336	26.8235	11.5908	21.9852	7.54868	26.275	13.8665	30.1688	34.3644	29.9199	1.512	0.872	-0.794058	0.0336523	0.617832
BNC2	9.6332	22.1499	10.524	46.8933	8.65668	18.9803	11.4672	20.8917	26.957	36.062	20.7055	57.3468	27.8179	37.2792	25.8812	46.838	14.7909	32.0544	35.2932	50.4898	0.837	1.362	0.702427	0.0426514	0.641296
SAXO1	3.85328	7.38329	2.63099	2.53477	3.84741	0	0.955603	0	0	1.71724	1.97195	1.8499	0	1.91175	0	0	0	0	0	0	0.093	0.024	-1.9542	0.0355086	0.620974
PLIN2	4123.97	5806.03	3272.08	926.459	1623.61	1211.58	1477.36	1045.63	1230.45	2196.35	2676.93	1820.3	1361.92	1832.42	1207.79	1402.85	998.386	1413.22	1250.12	1175.29	93.408	58.812	-0.667436	0.0224357	0.559704
SLC24A2	1.92664	23.9957	10.524	2.53477	12.5041	10.5446	35.3573	19.8471	6.95664	17.1724	19.7195	18.499	22.0225	1.91175	66.8597	17.1358	83.1988	25.4549	65.9425	33.6599	0.576	1.404	1.2854	0.0118255	0.4672
HACD4	65.5058	62.758	52.6198	36.7542	43.2834	51.6687	204.499	51.1847	48.6964	27.4758	158.742	53.647	89.2492	88.8965	235.087	47.9804	110.007	69.7654	79.874	346.884	2.608	5.04	0.95048	0.012936	0.472712
GDA	12.5232	7.38329	7.01598	17.7434	17.3134	33.7428	12.4228	9.40126	13.0437	8.58618	2.95793	15.7241	10.4317	7.64701	9.70544	4.56956	7.39545	10.3705	2.7863	0	0.548	0.277	-0.98429	0.0254293	0.579551
ZFAND5	5573.77	6689.26	5810.11	3852.85	16016.8	4553.17	3869.24	2918.57	4380.07	4519.77	4078	3265.99	1219.35	6085.11	2212.84	2482.41	3156.93	5977.19	4194.31	5581.93	236.887	151.587	-0.644053	0.0306812	0.603557
GCNT1	0	0	0	0	0	0	0	19.8471	1.73916	0	0	0	0	97.4994	2.15676	0	98.9142	112.19	0	1.86999	0.082	1.261	3.9428	0.0109636	0.455731
CTSV	4908.12	7990.56	5696.97	2094.99	10098.5	2438.97	7780.52	3589.19	7236.64	3874.09	2714.4	3612.85	1310.92	5695.11	1717.86	2627.5	1506.82	4633.74	5090.57	3768.97	227.96	129.092	-0.820381	0.00690772	0.375775
MAP4K4	288.033	303.638	278.885	337.125	468.422	371.171	435.755	349.936	266.091	736.694	305.653	1353.2	528.54	251.396	339.69	362.138	381.79	476.101	1273.34	1028.5	15.473	25.12	0.699084	0.0214846	0.557123
GADD45G	154.131	1147.18	728.785	619.752	1047.46	306.849	406.131	403.21	384.354	275.616	717.792	131.343	228.339	115.661	241.558	660.301	267.161	270.576	148.603	190.739	22.111	11.287	-0.970102	0.00456929	0.308541
LOC107052311	15.4131	14.7666	14.9089	20.2782	23.0845	12.6536	0	33.4267	8.69579	32.6275	48.3129	18.499	16.2271	23.8969	17.2541	10.2815	162.7	11.3133	65.0137	6.54497	0.702	1.536	1.12964	0.0402416	0.638868
SLC44A1	3119.23	4427.2	3912.28	978.422	2476.77	1967.63	3074.17	2110.06	3160.05	4110.21	1852.65	3148.52	941.173	2672.63	1216.42	1655.32	1593.72	2443.67	1983.85	2658.19	119.766	79.798	-0.585794	0.020999	0.557123
GLRX	350.648	571.282	228.896	249.675	374.161	316.339	316.305	207.872	144.35	176.875	258.326	233.087	287.452	131.911	210.285	171.358	156.229	132.931	111.452	112.2	11.799	6.931	-0.767529	0.00134618	0.20165
ALDOB	5.77992	9.22911	14.032	5.06954	5.77112	436.547	7.64482	4.17834	6.95664	0	1.97195	22.1988	11.5908	3.82351	8.62706	2.28478	0	0	0	0	1.869	0.195	-3.26072	0.00151202	0.213265
KIAA1958	15.4131	51.683	27.1869	15.2086	40.3978	18.9803	28.6681	35.5159	32.1744	21.4655	75.9203	307.083	37.0906	23.8969	51.7624	29.7021	32.3551	18.8555	18.5753	33.6599	1.161	2.516	1.11576	0.0161886	0.513274
SUSD1	425.787	550.055	555.139	140.68	307.793	389.097	235.078	194.293	213.917	719.522	409.181	326.507	103.158	192.131	245.871	183.925	151.607	316.772	225.69	159.884	15.214	9.062	-0.747498	0.0103808	0.444246
LPAR1	13.4865	18.4582	3.50799	17.7434	1.92371	14.7625	11.4672	14.6242	15.6524	17.1724	9.85977	66.5963	9.27264	15.294	38.8218	28.5597	24.0352	11.3133	16.7178	24.3099	0.511	0.966	0.9187	0.0301959	0.59884
TUSC1	34.6795	33.2248	30.6949	27.8825	34.6267	29.525	73.5814	50.1401	37.3919	34.3447	29.5793	62.8965	67.2266	30.588	61.4678	116.524	72.1056	51.8526	60.3699	81.3447	1.554	2.448	0.655617	0.0188232	0.534637
LOC112530622	11.5598	5.53747	0	0	1.92371	0	28.6681	8.35668	1.73916	3.43447	0	72.146	82.2947	5.73526	10.7838	4.56956	11.0932	3.7711	10.2164	3.73998	0.25	0.777	1.63599	0.0462673	0.65091
XPA	947.907	1043.81	820.869	556.383	1075.35	839.352	1117.1	1214.85	578.27	854.325	771.034	541.095	540.131	717.863	563.994	581.476	614.747	650.515	767.162	440.383	36.419	24.107	-0.595239	0.000520713	0.140247
TMOD1	48.166	93.214	139.443	82.3801	48.0926	124.427	118.495	124.306	66.9576	82.4273	105.5	603.991	232.975	125.22	42.0569	77.6825	99.8386	80.1359	167.178	135.574	3.711	6.622	0.835459	0.0221441	0.559704
CDO1	126.195	791.858	684.058	13.9412	128.888	68.5401	39.1797	57.4522	41.7398	80.7101	151.841	167.416	133.294	81.2495	48.5272	181.64	52.6926	69.7654	48.2959	42.0748	8.411	3.725	-1.17504	0.0273228	0.587664
BDP1L	1779.25	2372.8	2191.62	1031.65	2192.06	1395.05	1135.26	895.209	1700.9	1766.18	1803.35	1193.18	653.721	1186.24	1247.69	855.65	931.827	1070.05	1236.19	948.086	66.876	43.536	-0.61928	0.00319662	0.27411
ADCY10L11	0	0	0	0	0	0	0	0	0	0	0	28.6734	0	10.5146	0	0	0	0	0	8.41497	0.001	0.197	7.62205	0.000560539	0.141101
PAX5	0	5.53747	5.26198	0	0	0	0	0	2.60874	0	0	0	0	0	0	0	0	0	0	0	0.056	0.001	-5.80735	0.00575194	0.343115
SLC26A5	5301.15	7815.21	4891.89	3680.49	7469.75	2554.96	5361.89	3141.07	4672.25	4417.59	3389.79	2425.21	1876.55	5046.07	2960.16	2846.84	3537.8	3624.97	3074.22	4788.12	200.215	132.003	-0.600979	0.0063321	0.360619
LOC112531245	0	0	0	2.53477	0	0	0	0	0	0	0	1.8499	13.909	0	0	0	0	0	0	20.5699	0.009	0.141	3.96963	0.01485	0.493858
LOC112531256	0	0	6.13898	3.80216	1.92371	0	3.82241	12.535	18.2612	9.4448	44.369	13.8742	48.6814	0	45.2921	23.9902	12.942	0	0	26.1799	0.226	0.807	1.83625	0.0263218	0.584017
LOC107051274	28.8996	703.258	27.1869	92.5192	19.2371	12.6536	65.9366	11.4904	743.49	498.857	13.8037	53.647	59.1131	33.4557	51.7624	19.4206	17.5642	16.97	21.3617	53.2948	9.074	1.319	-2.78229	2.04232e-05	0.0616454
LOC107049632	61.6525	62.758	107.871	55.765	67.3297	23.1982	42.0465	48.0509	56.5227	38.6378	46.3409	40.6977	42.886	23.8969	46.3704	61.6891	26.8085	21.6838	36.2219	38.3348	2.282	1.477	-0.627629	0.0261366	0.584017
LOC107050135	5.77992	27.6873	3.50799	21.5456	0	26.3616	2.86681	9.40126	5.21748	2.57585	2.95793	0.924948	11.5908	0	1.07838	6.85434	0.924431	0	9.28767	0	0.404	0.124	-1.70402	0.0198774	0.546176
RAB20	259.133	347.937	310.457	148.284	456.88	252.017	339.239	166.089	135.654	145.106	235.649	130.418	176.18	169.19	164.993	197.633	125.723	230.037	133.743	224.399	10.385	6.924	-0.584824	0.0145559	0.489845
LOC112531347	22.1564	23.0728	19.2939	11.4065	27.8937	43.233	6.68922	21.9363	15.6524	9.4448	16.7616	34.2231	73.022	22.941	49.6056	52.5499	25.8841	19.7983	44.5808	27.1149	0.801	1.392	0.797285	0.0186944	0.534637
LOC112531360	138.718	117.21	185.923	46.8933	66.3679	100.174	101.294	77.2993	53.0443	75.5584	106.486	36.073	76.4993	60.2202	81.9571	60.5467	28.6574	44.3104	43.6521	74.7997	3.899	2.354	-0.72799	0.0112706	0.460963
LOC112531372	0.96332	1.84582	0	3.80216	1.92371	2.10893	0	2.08917	1.73916	0	0.985977	4.62474	5.7954	0.955877	0	7.99673	5.54659	5.65665	3.71507	3.73998	0.056	0.15	1.42146	0.0293222	0.595911
LOC107049779	0	9.22911	25.4329	8.8717	0	47.4508	18.1565	0	0	0	0	0	1.15908	0	0	5.71195	0	2.82833	1.85753	0	0.429	0.043	-3.31857	0.0044837	0.308541
JPH2	474.917	478.068	310.457	699.597	337.61	875.204	842.842	999.668	819.144	661.995	379.601	591.967	2415.52	1023.74	904.763	2117.99	1203.61	475.159	1251.98	902.271	25.778	42.61	0.725052	0.00595724	0.347207
ACAP1L	22.1564	95.9827	24.5559	35.4868	11.5422	21.0893	35.3573	4.17834	48.6964	26.6172	5.91586	28.6734	26.6588	16.2499	29.1163	12.5663	9.24431	3.7711	13.0027	12.1549	1.317	0.606	-1.11987	0.0124082	0.471129
LOC107051824	0	0	0	0	0	0	0	0	0	0	26.6214	0	0	0	0	0	14.7909	0	0	0	0.001	0.164	7.35755	0.00205143	0.239431
FOXO1	2515.23	2721.66	615.652	536.104	4850.62	272.051	2091.81	687.337	1266.98	1304.24	508.764	1368.92	332.656	2006.38	627.619	899.061	733.998	1346.28	683.573	1011.67	69.28	37.575	-0.882666	0.0238523	0.570694
MTUS2	35.6428	37.8394	32.4489	22.8129	37.5123	51.6687	100.338	141.019	80.0013	63.5377	110.429	159.091	516.95	187.352	175.776	106.242	205.224	69.7654	78.9452	90.6946	2.415	6.431	1.41302	6.15994e-05	0.062045
ATP8A2	1.92664	1.84582	5.26198	6.33693	2.88556	2.10893	5.73362	4.17834	5.21748	3.43447	0	0	0	1.91175	2.15676	0	0	0.942775	0.928767	0.934996	0.157	0.028	-2.48727	0.000286051	0.102787
CENPJ	5.77992	3.69164	1.75399	2.53477	0	6.32678	3.82241	2.08917	5.21748	0	1.97195	0	0	0	0	0	3.69773	0.942775	0	0	0.124	0.028	-2.14684	0.0123929	0.471129
LOC100859509	0	71.9871	21.0479	6.33693	27.8937	4.21785	4.77801	5.22292	11.3045	85.8618	11.8317	19.4239	0	8.60289	10.7838	9.13912	14.7909	7.5422	7.43014	1.86999	0.991	0.362	-1.4529	0.0298254	0.596321
GTSE1	3.85328	225.19	5.26198	0	86.5668	10.5446	3.82241	6.26751	8.69579	13.7379	1.97195	5.54969	4.63632	13.3823	2.15676	2.28478	1.84886	5.65665	3.71507	1.86999	1.499	0.169	-3.14891	7.98895e-05	0.062045
GPR83	0.96332	6.46038	3.50799	2.53477	2.88556	5.27231	1.91121	0	0	7.72756	5.91586	5.54969	6.95448	3.82351	12.9406	22.8478	9.24431	10.3705	13.0027	4.67498	0.127	0.363	1.51514	0.00289444	0.274013
CTSC	1894.85	1202.55	1256.74	3404.2	1200.39	1123	1304.4	1334.98	2230.47	1518.9	1273.88	1410.55	1248.33	1072.49	960.839	991.594	870.814	729.708	1524.11	818.122	65.141	42.416	-0.618957	0.00127883	0.201042
CAPN5	36.6062	98.7515	85.0687	139.412	111.575	173.986	94.6047	65.8089	161.742	170.865	163.672	283.959	190.089	146.249	224.304	86.8216	186.735	65.0515	98.4493	328.184	4.556	6.984	0.616286	0.041713	0.640937
TSKU	50.0926	32.3019	20.1709	50.6954	24.0463	34.7973	56.3806	24.0255	46.0877	109.045	81.8361	158.166	125.181	68.8231	122.936	49.1228	55.4659	40.5393	58.5123	83.2147	1.804	3.274	0.859855	0.00801361	0.405843
TPBGL	0	0	7.01598	5.06954	3.84741	10.5446	3.82241	4.17834	5.21748	3.43447	9.85977	5.54969	16.2271	5.73526	9.70544	25.1326	9.24431	0	1.85753	14.9599	0.172	0.371	1.10901	0.0477479	0.653837
LOC112531607	0	1.84582	0	1.26739	0	2.10893	1.91121	1.04458	0	0	4.92989	0	6.95448	0.955877	8.62706	4.56956	0	0	1.85753	0.934996	0.032	0.106	1.72792	0.0495119	0.657469
HBBA	577.029	3859.61	5289.17	1575.36	1194.62	2351.45	926.935	1371.54	1140.02	423.299	722.721	598.442	1392.05	1021.83	679.381	907.058	1036.29	685.398	1139.6	311.354	75.507	32.686	-1.20794	0.000391223	0.123007
HBE1	3.85328	274.105	5.26198	0	0	0	0	4.17834	5.21748	0	0	0	0	0.955877	0	0	0	4.71388	0	0	1.199	0.023	-5.70405	0.000429729	0.127166
HPX	0	57.2205	1.75399	48.1607	1.92371	6.32678	21.0233	2.08917	3.47832	78.1343	1.97195	3.69979	2.31816	1.91175	15.0974	2.28478	18.4886	6.59943	5.5726	3.73998	0.881	0.246	-1.84048	0.0122677	0.471129
DCHS1	95.3687	68.2954	60.5128	72.241	61.5586	98.065	84.093	52.2292	65.2185	46.3654	63.1026	136.892	248.043	74.5584	117.544	102.815	124.798	86.7353	53.8685	93.4996	2.812	4.213	0.583251	0.020634	0.557123
LOC107055878	0	1.84582	0	2.53477	0	4.21785	0	4.17834	3.47832	0	0	18.499	0	3.82351	3.23515	2.28478	1.84886	11.3133	3.71507	3.73998	0.063	0.195	1.63005	0.0493849	0.657469
HHATL	2127.97	1023.51	1675.94	3236.9	944.54	2321.93	2063.15	3299.84	2710.48	2713.23	2319.02	3433.41	6782.94	2261.6	3890.8	4680.37	3793.87	1662.11	4257.47	2258.02	87.53	135.007	0.625185	0.00583126	0.346478
LOC769510	48.166	39.6852	44.7268	51.9628	68.2916	79.0847	31.5349	31.3375	28.6961	54.0929	33.5232	36.9979	11.5908	13.3823	40.9785	10.2815	48.9949	47.1388	32.5069	27.1149	1.909	1.202	-0.66738	0.0406379	0.640937
MYL3	47.2027	0	89.4537	0	0	0	5.73362	0	12.1741	1.71724	0	9.24948	6.95448	1.91175	0	0	5.54659	0	0	0	0.652	0.093	-2.80957	0.0306316	0.603557
CATH3	54.9092	89.5224	51.7428	106.46	14.4278	62.2133	155.763	79.3885	57.3922	67.8308	75.9203	102.669	119.385	62.132	85.1922	123.378	119.252	88.6209	137.458	241.229	2.943	4.534	0.623497	0.0436008	0.642696
LOC101748420	9.6332	23.0728	94.7157	166.028	3.84741	4.21785	29.6237	16.7134	11.3045	53.2343	17.7476	3.69979	38.2496	26.7645	10.7838	11.4239	14.7909	15.0844	6.50137	26.1799	1.607	0.655	-1.2948	0.0179285	0.527446
CSRNP1	286.106	364.55	676.165	409.366	180.828	335.319	255.146	287.261	377.397	586.436	588.628	809.33	789.333	377.571	322.436	835.087	497.344	983.315	340.858	742.387	15.155	24.322	0.682468	0.00442577	0.308541
MAPK12	5.77992	28.6102	27.1869	7.60432	19.2371	25.3071	23.8901	13.5796	15.6524	22.3241	40.4251	36.073	23.1816	26.7645	30.1947	22.8478	31.4307	50.9099	35.2932	30.8549	0.766	1.287	0.748596	0.0203508	0.554393
WDR60	127.158	130.13	197.324	74.7758	195.256	106.501	130.918	68.9426	85.2188	85.8618	85.78	94.3447	16.2271	49.7056	112.152	65.1162	91.5187	118.79	85.4466	99.1096	4.885	3.233	-0.595485	0.0482965	0.655478
LOC107052608	3.85328	2.76873	0	13.9412	1.92371	5.27231	0	2.08917	6.95664	6.86895	3.94391	9.24948	5.7954	7.64701	10.7838	4.56956	14.7909	18.8555	8.35891	11.22	0.17	0.377	1.14903	0.0276395	0.587664
KLF6	1882.33	789.089	484.979	375.146	302.984	372.225	440.533	157.732	432.181	1043.22	594.544	1406.85	1097.65	1531.31	579.091	3801.87	616.596	1433.02	759.732	666.652	25.485	47.261	0.891002	0.013724	0.480562
LOC101749139	9.6332	2.76873	1.75399	2.53477	1.92371	12.6536	0	0	3.47832	17.1724	1.97195	0	0	2.86763	2.15676	0	1.84886	1.88555	0	0.934996	0.208	0.046	-2.17688	0.00738154	0.393647
LOC107052602	236.977	47.0685	155.228	305.44	169.286	482.944	253.235	276.815	268.7	329.709	508.764	464.324	230.657	802.936	251.263	259.323	529.699	259.263	800.598	415.138	9.991	17.947	0.845042	0.00488078	0.318633
PTCHD3L	3.85328	8.3062	3.50799	6.33693	1.92371	35.8517	1.91121	4.17834	2.60874	3.43447	0	12.9493	0	2.86763	1.07838	0	0	2.82833	0	0	0.279	0.08	-1.80219	0.0281917	0.587664
OTUD1	8036.98	2491.86	3080.89	439.783	523.248	1747.24	3698.18	3953.75	2016.55	7532.66	1509.53	14237.7	14402.7	11989.6	2220.39	24001.6	6956.35	21303.9	7016.84	12121.3	136.437	444.534	1.70406	0.00014717	0.0716482
C10orf67	39.4961	41.531	32.4489	29.1499	34.6267	43.233	28.6681	15.6688	29.5657	31.7689	20.7055	61.9715	33.6133	52.5732	60.3894	14.8511	29.5818	82.0214	49.2247	129.964	1.311	2.127	0.698152	0.0446569	0.642696
RPP38	145.461	227.036	185.923	204.049	358.771	244.635	258.968	151.465	224.351	77.2756	233.677	124.868	129.817	111.838	168.228	156.507	117.403	83.907	61.2987	81.3447	8.346	4.877	-0.775091	0.00212576	0.241445
PDK4	58121.9	23802.8	2277.56	1781.94	37545	220.383	13385.1	1272.3	4374.85	6826.87	433.83	1435.52	2429.43	18322.2	204.893	3564.26	646.177	1539.55	336.214	2718.03	614.127	122.893	-2.32113	0.00173315	0.228558
HOXA2	5.77992	17.5353	7.01598	22.8129	7.69482	11.5991	3.82241	17.7579	10.435	12.8793	16.7616	14.7992	32.4542	13.3823	23.7244	12.5663	14.7909	25.4549	21.3617	20.5699	0.459	0.755	0.717982	0.034003	0.620401
HOXA10-AS	58.7625	17.5353	7.01598	27.8825	11.5422	28.4705	15.2896	25.07	22.6091	47.224	81.8361	51.7971	105.476	32.4998	16.1757	44.5532	37.9017	64.1087	17.6466	34.5949	1.042	1.855	0.832064	0.0257838	0.58079
LOC107052542	9.6332	36.9164	5.26198	10.1391	11.5422	14.7625	6.68922	2.08917	9.56537	12.0207	1.97195	12.9493	0	3.82351	4.31353	4.56956	1.84886	1.88555	0	11.22	0.478	0.171	-1.48301	0.0100701	0.441797
ENS-1	0	0	0	3.80216	0	0	0.955603	0	0	3.43447	6.90184	3.69979	0	0	2.15676	1.14239	0.924431	7.5422	1.85753	9.34996	0.032	0.134	2.06609	0.0264267	0.584017
GADL1	789.922	789.089	194.693	863.09	338.572	1949.7	436.71	624.662	292.179	96.1652	698.072	2898.79	5419.86	414.85	7558.38	2060.87	760.807	507.213	302.778	186.064	24.736	77.01	1.63843	0.00176435	0.229549
OSBPL10	119.452	150.435	307.826	83.6475	192.371	121.263	113.717	120.127	72.1751	159.703	164.658	93.4198	78.8174	85.073	99.2112	53.6923	105.385	91.4492	68.7288	104.72	5.862	3.698	-0.664648	0.0142594	0.487988
FAM198A	0	0	0	5.06954	0	0	0	4.17834	0	0	3.94391	20.3489	0	1.91175	0	2.28478	3.69773	0	4.64384	16.8299	0.034	0.221	2.70044	0.0158855	0.50901
CCR5	9.6332	22.1499	5.26198	25.3477	7.69482	2.10893	9.55603	2.08917	22.6091	24.8999	4.92989	2.77485	4.63632	9.55877	17.2541	0	3.69773	3.7711	0	11.22	0.527	0.227	-1.21511	0.0355462	0.620974
SFRP4	5.77992	5.53747	12.278	11.4065	111.575	4.21785	13.3784	2.08917	10.435	12.0207	3.94391	1.8499	4.63632	0	8.62706	13.7087	5.54659	7.5422	1.85753	5.60998	0.782	0.202	-1.95281	0.00259218	0.264332
LRRFIP2	6517.82	12007.1	8783.13	4140.55	5345.02	9712.65	3388.57	2608.33	4133.11	8704.67	6189.97	6507.01	1877.71	3271.01	4105.4	3745.9	3350.14	6837.01	4631.76	4258.91	263.936	176.104	-0.58376	0.0278691	0.587664
LOC112531742	38.5328	24.9186	58.7588	31.6847	40.3978	32.6883	21.9789	12.535	21.7395	24.8999	19.7195	27.7485	18.5453	23.8969	28.0379	18.2782	11.0932	5.65665	8.35891	5.60998	1.242	0.641	-0.954269	0.00766661	0.394896
CNTNAP2	0.96332	1.84582	0	0	3.84741	5.27231	1.91121	1.04458	1.73916	3.43447	4.92989	1.8499	2.31816	3.82351	6.47029	7.99673	14.7909	9.42775	0	7.47997	0.082	0.231	1.4942	0.0171149	0.521639
GPLD1	13.4865	11.9978	13.155	12.6739	17.3134	3.16339	17.2009	2.08917	6.08706	5.15171	3.94391	5.54969	2.31816	6.69114	3.23515	5.71195	8.31988	0	0.928767	5.60998	0.414	0.166	-1.31845	0.00834519	0.416877
PNPLA8	2635.64	5077.86	4841.9	2660.24	5455.63	1975.01	1959.94	1376.76	2837.44	1615.92	2508.33	1375.4	631.699	2866.67	1665.02	1081.84	1513.29	2818.9	1846.39	2378.63	123.617	73.718	-0.745788	0.00842598	0.416995
LOC112531920	0	1.84582	0	0	0	0	0	0	0	0	6.90184	3.69979	2.31816	0	0	2.28478	3.69773	1.88555	0.928767	3.73998	0.008	0.1	3.64386	0.000755229	0.154026
LOC107051662	3.85328	3.69164	1.75399	5.06954	1.92371	6.32678	3.82241	8.35668	1.73916	0	6.90184	11.0994	13.909	23.8969	10.7838	9.13912	5.54659	1.88555	0	3.73998	0.142	0.331	1.22094	0.0292478	0.595911
LOC112531761	1.92664	5.53747	0	0	1.92371	0	0	1.04458	0	1.71724	14.7897	4.62474	1.15908	2.86763	4.31353	4.56956	0.924431	7.5422	1.85753	2.80499	0.05	0.177	1.82375	0.0141677	0.487525
IRF4	3.85328	35.9935	21.0479	7.60432	9.61853	2.10893	2.86681	2.08917	20.8699	18.031	9.85977	1.8499	6.95448	1.91175	4.31353	13.7087	0	9.42775	5.5726	1.86999	0.511	0.208	-1.29674	0.0307697	0.603557
PIGN	109.818	76.6016	75.4217	93.7866	94.2616	91.7382	65.9366	80.433	76.523	57.5274	53.2428	55.4969	27.8179	61.1761	74.4084	89.1064	62.8613	52.7954	35.2932	45.8148	3.281	2.163	-0.601102	0.00939296	0.437527
FAM134B	59889.6	91863.8	43751.6	10084.6	59300.2	10002.6	26513.2	15740.9	22183.8	29799.2	16389.9	24032.9	8594.58	46224.3	10938	28927.6	13426.4	31937.5	32501.3	18552.2	1513.97	908.288	-0.737115	0.0401105	0.638552
CMBL	19.2664	36.9164	35.0799	12.6739	29.8174	54.8321	43.9577	41.7834	8.69579	25.7585	10.8458	5.54969	6.95448	30.588	25.8812	22.8478	7.39545	32.0544	9.28767	26.1799	1.238	0.688	-0.847531	0.0327884	0.616404
LOC112533246	0	1.84582	1.75399	2.53477	0	6.32678	1.91121	6.26751	1.73916	1.71724	0	0	0	1.91175	0	0	0	0	0.928767	1.86999	0.094	0.02	-2.23266	0.0127252	0.471129
SRD5A1	49.1293	204.886	64.0208	57.0324	68.2916	65.3767	51.6026	8.35668	22.6091	139.096	47.3269	61.9715	34.7724	19.1175	60.3894	47.9804	24.9596	77.3076	35.2932	40.2048	2.968	1.744	-0.767091	0.0497233	0.657469
LOC112531795	0	1.84582	0	0	1.92371	0	2.86681	2.08917	0	1.71724	8.8738	1.8499	2.31816	0	4.31353	4.56956	9.24431	3.7711	3.71507	3.73998	0.043	0.167	1.95744	0.0059322	0.347207
FHOD3	1266.77	782.629	597.235	877.031	177.943	531.449	408.042	575.566	346.093	589.012	587.643	3386.24	1468.55	496.1	561.837	945.899	480.704	465.731	1402.44	527.338	24.432	40.466	0.727938	0.0333543	0.616892
SLC38A2	518.266	908.144	504.273	542.441	396.283	413.349	393.708	216.229	634.793	857.76	984.991	2577.83	467.109	518.085	876.725	707.139	782.069	1145.47	769.019	848.042	21.77	38.355	0.817073	0.003671	0.297865
NR4A3	345.832	202.118	107.871	124.204	15.3896	87.5204	483.535	450.216	380.876	208.644	118.317	335.756	1910.16	826.833	406.55	542.635	504.74	771.19	1125.67	1461.4	9.67	30.836	1.67303	0.000103702	0.0635116
ALG2	397.851	335.94	427.098	242.071	378.008	228.818	281.903	280.993	496.53	440.471	167.616	244.186	79.9765	320.219	282.536	203.345	244.05	238.522	234.049	266.474	14.24	8.988	-0.663877	0.00388504	0.298857
LOC112533248	1.92664	3.69164	5.26198	3.80216	0	11.5991	3.82241	0	8.69579	6.86895	21.6915	7.39959	9.27264	5.73526	20.4893	19.4206	1.84886	0	24.148	5.60998	0.182	0.441	1.27684	0.0353213	0.620974
SLC38A4	59.7258	138.437	120.149	333.323	105.804	332.156	143.34	95.0572	145.22	81.5687	1323.18	1100.69	41.7269	93.6759	624.383	287.882	267.161	155.558	168.107	166.429	6.067	16.608	1.45282	0.0013495	0.20165
CIDEA	84.7722	44.2997	71.0368	16.476	22.1226	7.38124	29.6237	27.1592	26.0874	52.3757	14.7897	23.1237	11.5908	9.55877	39.9002	17.1358	15.7153	23.5694	18.5753	18.6999	1.56	0.751	-1.05466	0.00676768	0.375507
TGIF1	185.921	344.246	349.045	125.471	289.518	147.625	222.655	237.121	191.307	394.964	54.2288	777.882	470.586	500.879	109.995	637.454	201.526	720.28	243.337	446.928	10.136	16.175	0.674277	0.0497618	0.657469
TAF4B	52.0193	46.1456	60.5128	32.952	107.728	27.416	66.8922	100.28	100.871	65.255	25.6354	14.7992	10.4317	53.5291	38.8218	22.8478	29.5818	51.8526	26.0055	45.8148	2.677	1.257	-1.09063	0.00122614	0.194788
SDCBP	2922.71	4353.37	2452.08	2233.13	2878.83	1489.96	1672.3	1329.76	1519.16	2982.84	1709.68	1871.17	1127.78	1617.34	1132.3	1854.1	893.001	1902.52	1300.27	1529.65	96.404	58.118	-0.730108	0.000617061	0.141101
TTPA	11.5598	382.085	41.2189	81.1127	85.6049	0	5.73362	14.6242	342.614	8.58618	4.92989	142.442	22.0225	74.5584	0	0	3.69773	11.3133	3.71507	3.73998	3.969	1.074	-1.88578	0.040817	0.640937
LOC107052738	0	3.69164	0.876997	0	3.84741	1.05446	0	0	1.73916	0	0.985977	0	4.63632	3.82351	0	22.8478	0	4.71388	50.1534	0	0.046	0.338	2.87732	0.00906567	0.4289
GDAP1	22.1564	19.3811	42.0959	50.6954	33.6649	33.7428	36.3129	7.31209	6.95664	58.386	36.4812	40.6977	31.2952	113.749	21.5676	45.6956	50.8437	96.1631	150.46	202.894	1.247	3.162	1.34238	0.00179846	0.231985
FABP4	116.562	93.214	49.1118	139.412	56.7493	80.1392	86.0043	50.1401	167.829	172.582	71.9763	122.093	64.9085	71.6907	23.7244	47.9804	44.3727	80.1359	46.4384	55.1648	4.057	2.466	-0.718241	0.0176472	0.524346
CHMP4C	18.3031	13.8437	37.7109	60.8345	46.1689	40.0696	121.362	49.0955	61.7401	42.0723	27.6074	7.39959	19.7044	22.941	12.9406	20.563	20.3375	54.681	59.4411	41.1398	1.972	1.13	-0.803337	0.0385026	0.634492
SNX16	1016.3	3226.5	1596.13	458.794	1779.43	436.547	526.537	227.72	662.62	605.326	429.886	535.545	122.862	1043.82	217.833	390.697	413.221	792.874	431.877	570.348	43.198	19.6	-1.14011	0.00355068	0.292401
CA3B	0	0	0	0	0	0	0	0	1.73916	0	0	9.24948	0	0	0	0	1.84886	1.88555	0	1.86999	0.007	0.062	3.14684	0.0469455	0.651197
CLC2DL4	211.93	110.749	119.272	193.91	243.349	217.219	153.852	185.936	79.1317	251.575	151.841	229.387	226.021	303.969	754.868	379.273	1196.21	200.811	207.115	194.479	7.059	15.108	1.09778	0.000968758	0.178122
SLC7AL	249.5	64.6038	62.2668	76.0432	319.335	380.661	193.987	33.4267	81.7405	82.4273	42.397	36.9979	150.68	69.779	182.247	36.5565	67.4835	69.7654	70.5863	186.064	6.185	3.531	-0.808697	0.0462999	0.65091
LOC414835	1.92664	2.76873	4.38499	0	1.92371	18.9803	5.73362	2.08917	3.47832	0	5.91586	19.4239	2.31816	1.91175	40.9785	14.8511	16.6398	5.65665	0.928767	9.34996	0.163	0.458	1.49048	0.0261329	0.584017
POP1	135.828	259.338	135.058	77.3106	157.744	130.753	61.1586	100.28	118.263	112.479	95.6398	113.769	39.4087	100.367	101.368	46.838	106.31	54.681	86.3754	86.9546	5.205	3.291	-0.661372	0.0172129	0.521639
LOC100859492	0	0	1.75399	5.06954	1.92371	4.21785	7.64482	4.17834	5.21748	5.15171	7.88782	1.8499	11.5908	1.91175	4.31353	9.13912	14.7909	11.3133	14.8603	9.34996	0.141	0.338	1.26133	0.0169819	0.520917
NCALD	21.193	12.9208	20.1709	19.0108	35.5886	17.9259	16.2452	32.3821	20.8699	9.4448	22.6775	268.235	40.5678	37.2792	16.1757	28.5597	15.7153	11.3133	23.2192	28.9849	0.823	1.977	1.26435	0.0102792	0.443752
LOC112531893	386.291	2.76873	3.50799	500.618	224.112	198.239	2.86681	253.834	4.3479	82.4273	88.738	172.04	2.31816	93.6759	6.47029	10.2815	3.69773	0.942775	0.928767	95.3696	6.347	1.92	-1.72497	0.0441357	0.642696
LOC112531897	0	11.9978	3.50799	7.60432	7.69482	4.21785	5.73362	2.08917	3.47832	3.43447	16.7616	5.54969	2.31816	58.3085	5.39191	13.7087	7.39545	20.7411	20.4329	5.60998	0.199	0.613	1.62312	0.00407655	0.304284
KCNMB4	0	1.84582	0	0	0	0	0	2.08917	0	3.43447	0	0	2.31816	11.4705	2.15676	0	3.69773	5.65665	3.71507	1.86999	0.031	0.122	1.97654	0.0402958	0.638868
FBXO32	30574.8	50810.9	21414.5	18407.5	95550.5	9397.37	22881.9	23832.2	14582	21189.8	7497.37	17375.2	5594.88	23968.6	9788.48	23320.7	13482.8	18382.2	4320.63	14787	1259.42	540.183	-1.22124	0.000523996	0.140247
LOC112531900	761.986	722.639	577.941	295.301	1239.83	199.293	502.647	539.006	487.834	402.692	167.616	117.468	129.817	463.6	149.895	370.134	291.196	409.164	117.025	535.753	23.335	10.793	-1.1124	0.000607808	0.141101
TMEM19	265.876	321.173	377.986	588.067	361.657	239.363	354.529	282.038	415.659	335.72	177.476	416.227	133.294	283.895	234.009	270.746	210.77	317.715	219.189	142.119	14.14	9.423	-0.585524	0.00659107	0.370664
RHPN1	1583.7	1130.57	1322.51	2146.95	1761.15	1422.47	1902.61	2393.14	2018.29	1874.36	1410.93	1511.37	3879.44	1557.12	2300.19	5531.45	4446.51	1303.86	3405.79	2617.05	70.061	107.309	0.615088	0.00705213	0.381472
PAPOLG	0	0	1.75399	2.53477	11.5422	5.27231	3.82241	5.22292	2.60874	6.86895	0.985977	3.69979	0	2.86763	2.15676	0	0	1.88555	0	0.934996	0.161	0.049	-1.71621	0.0319583	0.611299
KIAA1841	124.268	153.203	71.9138	53.2302	97.1472	81.1936	91.7379	64.7643	61.7401	66.9722	67.0465	47.1724	20.8634	64.9996	88.4274	59.4043	58.2392	53.7382	53.8685	26.1799	3.498	2.101	-0.735454	0.00824703	0.414881
PSME4	13614.6	24411.9	22340.6	4884.51	25759.4	5258.6	9324.77	6041.88	17416.8	14435.1	13811.6	3963.4	3445.94	10661.8	3495.04	5533.74	5443.98	7298.02	7258.32	15869.7	590.052	303.107	-0.961015	0.00456654	0.308541
TLR15	7.70656	7.38329	45.6038	5.06954	463.613	12.6536	1.91121	8.35668	10.435	28.3344	7.88782	11.0994	9.27264	3.82351	2.15676	4.56956	9.24431	0	1.85753	9.34996	2.476	0.232	-3.41581	3.06151e-05	0.062045
CFAP61	46.2394	22.1499	11.401	30.4173	15.3896	34.7973	62.1142	20.8917	16.522	15.4551	10.8458	17.574	16.2271	17.2058	30.1947	25.1326	16.6398	16.0272	12.074	13.0899	1.098	0.674	-0.704058	0.0397039	0.636818
SYT1	1.92664	0	1.75399	0	1.92371	0	0	2.08917	0	0	0	1.8499	0	0	4.31353	0	13.8665	26.3977	1.85753	3.73998	0.031	0.211	2.7669	0.0108789	0.454804
LOC101749704	15.4131	5.53747	11.401	0	12.5041	46.3964	18.1565	14.6242	5.21748	12.0207	10.8458	16.6491	1.15908	8.60289	4.31353	2.28478	0	8.48498	0	1.86999	0.563	0.215	-1.3888	0.0299609	0.596321
LOC107052007	5.77992	19.3811	4.38499	3.80216	44.2452	5.27231	3.82241	15.6688	1.73916	8.58618	8.8738	7.39959	3.47724	0.955877	2.15676	4.56956	2.77329	3.7711	3.71507	0.934996	0.459	0.151	-1.60395	0.00569802	0.341248
TASP1	120.415	125.516	184.169	63.3693	194.294	82.2481	148.118	72.0764	100.002	121.065	90.7099	91.5699	52.1586	92.72	100.29	66.2586	86.8965	91.4492	59.4411	98.1746	4.944	3.254	-0.603464	0.0182824	0.532059
SNX5	212.894	236.265	208.725	172.365	245.273	192.967	192.076	83.5668	163.481	148.541	237.621	202.564	53.3177	108.97	136.955	73.113	95.2164	98.9914	111.452	87.8896	7.488	4.743	-0.658781	0.0126549	0.471129
GPCPD1	9701.6	14634.6	4922.58	6780.52	20638.5	4824.17	7205.25	4341.3	7457.51	4625.38	10208.8	3684.07	1409.44	5742.91	6106.88	2001.47	3864.12	5033.48	1932.77	5595.02	345.398	178.92	-0.948945	0.00373034	0.298857
LOC101750502	29.8629	35.9935	30.6949	16.476	36.5504	41.124	21.9789	21.9363	32.1744	18.031	7.88782	39.7728	11.5908	14.3381	20.4893	11.4239	9.24431	15.0844	13.9315	17.7649	1.145	0.636	-0.848249	0.0108653	0.454804
LOC421356	100.185	95.0598	55.2508	19.0108	37.5123	18.9803	64.0254	59.5413	24.3482	31.7689	57.1867	43.4726	46.3632	32.4998	20.4893	37.6989	32.3551	8.48498	19.5041	13.0899	2.048	1.196	-0.775998	0.0370135	0.629772
KCNG3	13.4865	0	7.01598	0	15.3896	24.2526	5.73362	12.535	15.6524	3.43447	1.97195	3.69979	0	1.91175	7.54868	2.28478	3.69773	5.65665	9.28767	3.73998	0.39	0.159	-1.29445	0.0330786	0.616404
PREPL	196.517	170.739	194.693	171.097	231.807	314.23	192.076	66.8534	182.612	124.5	175.504	143.367	39.4087	64.9996	166.071	52.5499	140.514	131.989	122.597	80.4097	7.4	4.41	-0.746747	0.00922092	0.43218
FOSL2	133.901	191.043	206.094	76.0432	107.728	74.8668	190.165	338.446	129.567	340.871	91.6959	336.681	403.36	335.513	107.838	671.725	198.753	365.797	176.466	359.974	7.24	11.66	0.687506	0.0332813	0.616892
VEGFA	438.311	366.396	480.594	443.585	353	641.113	674.656	600.636	460.877	428.45	475.241	635.44	1033.9	667.202	929.566	919.624	804.255	596.777	906.477	813.447	19.524	30.069	0.623028	0.000138347	0.0695977
GREM2	25.0463	47.9914	12.278	45.6259	17.3134	76.9758	293.37	172.357	48.6964	24.0413	110.429	51.7971	139.09	51.6173	356.945	162.219	231.108	224.38	138.386	82.2797	3.039	5.961	0.971958	0.0348928	0.620974
EDARADD	183.994	223.344	229.773	64.6367	195.256	120.209	119.45	108.637	126.089	103.034	225.789	73.9959	45.2041	118.529	115.387	79.9673	84.1233	65.9943	83.5891	100.045	5.996	3.873	-0.630549	0.0280724	0.587664
MAP3K21	0	11.0749	3.50799	12.6739	0	2.10893	0	2.08917	10.435	14.5965	0.985977	3.69979	0	1.91175	0	2.28478	1.84886	1.88555	1.85753	1.86999	0.225	0.066	-1.76939	0.0215592	0.557143
PGBD5	3.85328	0	0	2.53477	1.92371	0	0	6.26751	1.73916	1.71724	25.6354	1.8499	6.95448	3.82351	4.31353	11.4239	11.0932	0	3.71507	1.86999	0.071	0.269	1.92172	0.00764885	0.394896
THBS2	28.8996	1.84582	10.524	10.1391	4.80926	10.5446	3.82241	6.26751	2.60874	12.8793	62.1166	55.4969	4.63632	5.73526	15.0974	11.4239	24.0352	11.3133	9.28767	48.6198	0.368	0.991	1.42918	0.00832965	0.416877
RNASET2	194.591	212.27	152.597	553.848	276.052	171.877	104.161	118.038	254.787	166.572	173.532	204.414	44.045	210.293	163.914	110.812	135.891	241.35	76.1589	97.2396	8.676	5.729	-0.598747	0.0437258	0.642696
PDE10A	7998.45	9225.42	1885.54	1413.14	4860.24	3825.59	2769.34	3047.05	3130.49	3152.85	1260.08	2462.21	1035.06	4201.08	792.611	1896.37	2568.99	5942.31	1756.3	3650.22	167.032	101.366	-0.720551	0.0360818	0.624164
NUDT4	12801.6	20633.5	21464.5	5720.98	11535.5	8723.57	8343.37	8805.85	10083.6	19236.5	8698.29	13345.2	8454.33	10866.4	5548.28	9981.06	5426.41	12351.3	6746.57	7436.96	519.671	345.675	-0.588182	0.0147443	0.492706
LOC112532090	16.3764	4.61456	1.75399	3.80216	1.92371	12.6536	2.86681	2.08917	6.08706	8.58618	9.85977	5.54969	8.11356	11.4705	4.31353	7.99673	7.39545	16.0272	27.863	22.4399	0.241	0.478	0.987977	0.0490061	0.657469
FBXO30	5699.96	17618.4	6987.04	4624.69	20487.5	6136.97	3842.48	2417.17	4709.64	4466.53	4964.4	5639.41	1146.33	7241.72	3248.09	3490	4404.92	7647.79	2386	6157.88	313.782	183.345	-0.775202	0.0272763	0.587664
CITED2	32.7529	50.7601	80.6837	76.0432	29.8174	29.525	211.188	67.898	117.393	89.2963	45.355	70.2961	228.339	271.469	90.5841	399.836	115.554	68.8226	81.7315	200.089	3.181	5.952	0.903894	0.0186466	0.534637
LOC100859246	1.92664	7.38329	3.50799	21.5456	13.4659	4.21785	3.82241	8.35668	10.435	1.71724	6.90184	52.7221	24.3407	4.77938	4.31353	4.56956	30.5062	131.989	25.0767	26.1799	0.298	1.24	2.05696	0.000595484	0.141101
LOC112533391	588.589	772.477	756.848	563.987	989.747	772.921	602.03	470.063	589.575	540.071	762.161	516.121	259.634	364.189	521.937	317.584	360.528	457.246	361.291	313.224	26.782	16.53	-0.696177	0.000466735	0.132905
TUBE1	214.82	142.128	128.919	159.691	272.204	81.1936	70.7146	55.363	105.219	80.7101	126.205	22.1988	30.1361	85.073	33.4299	25.1326	137.74	148.958	92.8767	84.1497	5.281	3.124	-0.757417	0.0415891	0.640937
SLC22A16	123.305	107.058	93.8387	389.088	199.104	160.278	248.457	274.726	237.395	145.106	141.981	299.683	360.474	133.823	606.051	317.584	564.828	235.694	273.058	260.864	7.792	12.402	0.670507	0.0143688	0.489514
COL19A1	77.0656	172.584	231.527	205.317	189.485	134.971	286.681	154.599	140.872	224.958	233.677	1861.92	83.4538	58.3085	312.731	167.931	142.362	276.233	176.466	213.179	7.331	14.226	0.956448	0.0312434	0.603745
BEND6	577.992	909.067	1060.29	261.082	958.967	293.141	383.197	232.942	479.138	1038.07	631.026	360.73	210.953	401.468	134.798	404.406	294.894	525.126	392.869	449.733	25.464	14.918	-0.771405	0.0116944	0.465676
LRRC1	111.745	117.21	156.982	95.054	187.561	71.7035	70.7146	81.4776	80.8709	125.358	68.0324	72.146	34.7724	109.926	73.33	50.2652	76.7278	75.422	95.663	56.0998	4.454	2.806	-0.666587	0.0116065	0.465676
TMEM14A	82.8455	58.1434	105.24	105.193	102.918	121.263	84.093	65.8089	86.9579	65.255	68.0324	73.9959	17.3862	45.8821	88.4274	34.2717	55.4659	58.4521	54.7973	43.0098	3.508	2.125	-0.723186	0.0062163	0.35768
LOC112532134	7.70656	0.922911	3.50799	40.5564	23.0845	14.7625	12.4228	21.9363	0	1.71724	3.94391	0.924948	16.2271	1.91175	2.15676	3.42717	0	1.88555	0	7.47997	0.485	0.14	-1.79256	0.0122979	0.471129
LPIN1	9217.05	23956	11568.5	11737.3	13498.6	6351.03	13949.9	7010.21	13502	11216.1	7772.46	3937.51	3513.17	12015.4	9020.67	5316.68	6973.91	9503.17	7439.43	10225.1	493.808	297.445	-0.731327	0.00268932	0.270581
C7orf49	30.8262	52.6059	89.4537	57.0324	43.2834	55.8865	92.6935	62.6751	44.3486	9.4448	40.4251	12.0243	49.8404	39.1909	37.7434	60.5467	4.62216	52.7954	21.3617	21.5049	2.156	1.281	-0.751087	0.042191	0.641062
LINC00954	10.5965	5.53747	15.7859	17.7434	20.1989	0	20.0677	11.4904	11.3045	8.58618	13.8037	31.4482	33.6133	29.6322	16.1757	13.7087	18.4886	18.8555	33.4356	14.9599	0.489	0.873	0.836147	0.0309025	0.603557
LOC112532141	17.3398	5.53747	7.01598	0	26.9319	4.21785	25.8013	16.7134	1.73916	10.3034	0.985977	69.3711	69.5448	15.294	7.54868	20.563	51.7682	9.42775	37.1507	28.0499	0.474	1.214	1.35681	0.0210146	0.557123
DPYSL5L	15.4131	23.0728	9.64697	27.8825	11.5422	21.0893	34.4017	25.07	20.8699	8.58618	9.85977	4.62474	12.7499	3.82351	8.62706	4.56956	10.1687	1.88555	22.2904	10.285	0.783	0.348	-1.16993	0.00314995	0.27411
PNOC	48.166	2.76873	1.75399	11.4065	5.77112	2.10893	36.3129	18.8025	35.6528	0	23.6635	18.499	120.544	13.3823	28.0379	157.65	65.6346	48.0815	5.5726	7.47997	0.654	1.792	1.45421	0.023553	0.570694
RHAG	0	59.9892	66.6518	26.6151	7.69482	22.1437	7.64482	32.3821	16.522	1.71724	5.91586	5.54969	12.7499	22.941	6.47029	4.56956	18.4886	1.88555	21.3617	4.67498	0.968	0.413	-1.22887	0.038841	0.634695
EVA1A	31.7896	28.6102	13.155	25.3477	13.4659	34.7973	17.2009	15.6688	13.9133	29.193	32.5373	41.6227	54.4768	53.5291	40.9785	44.5532	42.5238	28.2833	20.4329	6.54497	0.887	1.401	0.659451	0.0414719	0.640937
LOC107049676	1.92664	22.1499	2.63099	2.53477	5.77112	5.27231	1.91121	2.08917	0.869579	8.58618	3.94391	1.8499	2.31816	0	0	5.71195	1.84886	3.7711	0	0	0.219	0.074	-1.56533	0.0319583	0.611299
LOC100859173	36.6062	82.1391	33.3259	12.6739	10.5804	18.9803	43.0021	38.6496	37.3919	94.448	27.6074	275.635	55.6358	48.7497	1.07838	110.812	22.1864	155.558	355.718	30.8549	1.665	4.318	1.37484	0.0146759	0.492199
EDA2R	287.069	349.783	157.859	64.6367	50.0164	84.357	151.941	124.306	197.395	491.988	70.9904	2291.1	436.973	383.307	95.976	1370.87	265.312	633.545	2893.11	321.639	8.012	34.737	2.11624	6.27002e-05	0.062045
HIST1H103	0	3.69164	5.26198	7.60432	1.92371	2.10893	5.73362	16.7134	3.47832	1.71724	39.4391	5.54969	10.4317	4.77938	4.31353	0	36.0528	26.3977	6.50137	17.7649	0.187	0.601	1.68433	0.00849088	0.417408
BMP15	15.4131	6.46038	2.63099	10.1391	1.92371	12.6536	9.55603	16.7134	4.3479	12.0207	11.8317	11.0994	35.9315	7.64701	42.0569	21.7054	6.47102	30.1688	10.2164	19.6349	0.361	0.743	1.04136	0.0145194	0.489845
CENPI	13.4865	12.9208	17.5399	10.1391	18.2752	12.6536	32.4905	4.17834	26.0874	13.7379	19.7195	11.0994	15.068	2.86763	2.15676	0	11.0932	5.65665	3.71507	13.0899	0.658	0.33	-0.995622	0.0389956	0.634695
SESN2	341.015	295.332	258.714	442.318	459.766	601.044	361.218	284.127	237.395	132.227	152.826	198.864	128.658	170.146	59.311	255.895	125.723	267.748	263.77	227.204	13.52	7.238	-0.901432	0.000423151	0.127166
HIST1H2B7L4	21.193	17.5353	62.2668	22.8129	16.3515	16.8714	37.2685	108.637	11.3045	33.4861	171.56	59.1967	155.317	19.1175	72.2516	49.1228	183.037	251.721	11.1452	120.615	1.386	4.253	1.61755	0.00052969	0.140247
HIST1H111R	80.9189	37.8394	47.3578	22.8129	3.84741	22.1437	131.873	68.9426	19.1307	54.0929	264.242	49.0223	143.726	14.3381	94.8977	39.9836	171.944	270.576	1.85753	100.98	1.975	4.467	1.17745	0.0297498	0.596321
SLITRK4	1.92664	12.9208	5.26198	10.1391	5.77112	27.416	5.73362	4.17834	13.0437	15.4551	10.8458	3.69979	27.8179	18.1617	22.646	12.5663	3.69773	49.0243	45.5096	28.9849	0.403	0.867	1.10525	0.0242083	0.570694
CNGA2	20.2297	11.0749	28.9409	7.60432	5.77112	15.8169	14.334	35.5159	32.1744	34.3447	16.7616	33.2981	52.1586	15.294	15.0974	26.275	59.1636	43.3677	103.093	28.0499	0.83	1.546	0.897357	0.029918	0.596321
KCTD12	251.427	156.895	136.812	122.936	97.1472	100.174	133.784	116.994	128.698	119.348	155.784	148.917	414.951	302.057	180.09	546.062	93.3676	152.73	92.8767	142.119	5.485	8.324	0.601785	0.0294585	0.596321
LOC101749593	2.88996	0	0	5.06954	0	2.10893	0	2.08917	1.73916	0	1.97195	8.32454	4.63632	1.91175	4.31353	4.56956	5.54659	1.88555	10.2164	7.47997	0.053	0.202	1.93029	0.00258984	0.264332
ACSL4	2632.75	3311.4	1025.21	679.319	1582.25	375.389	1088.43	406.344	875.666	456.785	609.334	1098.84	642.13	1441.46	720.359	563.198	770.051	739.136	586.981	725.557	50.595	31.001	-0.70668	0.032946	0.616404
LOC107052089	5.77992	1.84582	3.50799	0	4.80926	6.32678	3.82241	9.40126	9.56537	13.7379	0	0	0	10.5146	2.15676	2.28478	3.69773	1.88555	1.85753	1.86999	0.239	0.097	-1.30095	0.0448361	0.643219
TMEM144	245.647	275.027	297.302	253.477	338.572	312.121	136.651	115.949	175.655	375.216	197.195	232.162	50.9995	159.631	204.893	113.097	159.927	154.615	143.959	138.379	10.177	6.13	-0.731353	0.00461534	0.308541
TMEM192	150.278	165.201	149.089	111.53	251.044	105.446	120.406	62.6751	93.045	99.5997	104.514	73.9959	32.4542	129.999	113.23	52.5499	73.0301	100.877	77.0877	78.5397	5.301	3.283	-0.69125	0.0125455	0.471129
NOCT	4437.05	3276.33	1671.56	2069.64	2153.59	1121.95	2397.61	1322.44	2953.96	1700.06	3663.89	4089.2	6441.01	6831.65	2348.72	6168.91	2601.35	2321.11	3309.2	2634.82	93.271	154.463	0.727761	0.00276975	0.274013
TTC29	11.5598	15.6895	16.6629	31.6847	11.5422	23.1982	10.5116	18.8025	15.6524	17.1724	18.7336	54.572	9.27264	27.7204	26.9596	12.5663	46.2216	20.7411	35.2932	41.1398	0.681	1.178	0.790613	0.0262964	0.584017
POMK	248.537	933.063	574.433	389.088	363.58	164.496	581.007	393.809	494.791	408.702	191.28	300.608	159.953	570.658	230.774	209.057	183.037	318.658	308.351	355.299	18.45	11.139	-0.728001	0.00761381	0.394896
CCNG2	1050.98	1523.73	1064.67	1807.29	2211.3	1734.59	1357.91	925.502	864.362	1462.23	483.129	889.8	402.201	1146.1	511.153	766.544	767.278	1199.21	861.896	1030.37	55.995	31.791	-0.81668	0.000201873	0.0801756
FAM13A	5168.21	15208.7	10837.1	2532.24	10516.9	2560.24	3862.55	3902.57	2642.65	6496.31	4008.98	2309.6	1972.75	7512.23	1202.4	4783.19	3807.73	6420.3	1789.73	1916.74	261.195	138.937	-0.910696	0.0100065	0.441797
SGMS2	2347.61	2278.67	888.398	898.577	884.905	964.833	977.582	699.872	1123.5	1984.27	1276.84	3303.92	533.177	1993.96	1270.33	1770.7	1837.77	2696.34	4362.42	1645.59	52.787	82.332	0.641271	0.0336917	0.617832
TET2	3257.95	3058.53	991.884	476.537	723.313	825.644	1178.26	1132.33	982.625	2158.57	812.445	9648.14	1410.6	614.629	593.11	2737.17	445.576	3552.38	8120.21	1378.18	60.036	117.166	0.964654	0.0444395	0.642696
LOC112532267	0.96332	6.46038	0	2.53477	2.88556	2.10893	1.91121	2.08917	5.21748	13.7379	12.8177	118.393	2.31816	3.82351	4.31353	9.13912	1.84886	6.59943	34.3644	11.22	0.155	0.836	2.43123	0.000975154	0.178122
LOC107051755	1131.9	526.059	342.906	176.167	592.501	196.13	455.823	262.191	401.746	293.647	516.652	53.647	321.065	592.643	287.928	246.756	160.851	174.413	32.5069	289.849	17.809	10.255	-0.796279	0.0356588	0.620974
ACSL1	7494.63	5395.34	5470.71	2645.03	7675.59	2558.13	5474.65	1868.76	4744.43	3719.53	5824.17	1131.21	1073.31	3982.18	2205.29	1246.35	1084.36	1623.46	1576.12	2929.34	191.904	88.549	-1.11584	0.000407207	0.12542
LOC107053537	7.70656	14.7666	9.64697	11.4065	28.8556	30.5794	21.9789	16.7134	12.1741	17.1724	35.4952	18.499	42.886	17.2058	42.0569	4.56956	36.0528	32.9971	30.6493	30.8549	0.686	1.134	0.72514	0.0430798	0.642452
BMP3	12.5232	7.38329	44.7268	25.3477	77.9101	54.8321	45.8689	10.4458	43.479	24.0413	45.355	9.24948	20.8634	9.55877	14.019	15.9935	10.1687	36.7682	3.71507	7.47997	1.403	0.661	-1.08579	0.016733	0.518443
SLC25A17	139.681	208.578	206.971	292.766	250.082	459.746	257.057	221.452	129.567	162.279	155.784	107.294	133.294	114.705	304.104	164.504	154.38	143.302	119.811	133.704	9.212	5.906	-0.641333	0.00456772	0.308541
JCHAIN	120.415	472.53	145.582	134.343	105.804	64.3222	395.62	432.458	672.185	483.402	122.261	184.065	85.7719	281.028	129.406	121.093	50.8437	230.037	372.436	189.804	12.296	6.978	-0.817304	0.0342502	0.620533
LOC107051724	1.92664	0	0	5.06954	0	4.21785	15.2896	2.08917	1.73916	0	20.7055	16.6491	1.15908	92.72	17.2541	2.28478	31.4307	0	1.85753	1.86999	0.12	0.741	2.62644	0.00386598	0.298857
ALPK1	741.756	674.648	993.638	760.432	1627.46	1235.83	1341.67	425.146	1291.33	1038.93	1144.72	382.929	194.725	820.142	202.736	402.121	631.387	721.223	930.625	1215.49	41.027	26.427	-0.634561	0.0384092	0.634492
MCUB	21.193	50.7601	26.3099	73.5084	34.6267	9.49016	80.2706	79.3885	35.6528	45.5068	37.4671	210.888	22.0225	41.1027	141.268	36.5565	599.031	74.4792	67.8	71.9947	1.814	5.312	1.55008	0.00195991	0.239431
BMPR1B	23.1197	59.0663	13.155	62.1019	43.2834	23.1982	61.1586	33.4267	26.957	33.4861	45.355	33.2981	158.794	37.2792	216.755	36.5565	74.8789	57.5093	42.7233	66.3847	1.51	2.921	0.951914	0.00842721	0.416995
NSUN7	83.8088	44.2997	33.3259	57.0324	102.918	71.7035	50.6469	59.5413	63.4793	62.6791	89.7239	117.468	69.5448	121.396	95.976	73.113	138.665	143.302	77.0877	59.8398	2.525	3.87	0.61605	0.0149257	0.493858
SLIT2	26.0096	75.6787	15.7859	35.4868	60.5967	32.6883	30.5793	39.6942	48.6964	83.286	96.6258	67.5212	53.3177	47.7938	69.0165	46.838	176.566	52.7954	60.3699	71.0597	1.813	2.935	0.694982	0.03476	0.620974
WFS1	774.509	492.835	643.716	354.868	1552.43	450.256	353.573	372.917	440.877	414.713	806.529	473.574	190.089	556.32	286.85	242.187	425.238	286.604	380.795	362.779	23.797	15.809	-0.590034	0.0401065	0.638552
ACOX3	240.83	286.102	261.345	177.434	458.804	360.626	269.48	218.318	249.569	206.927	250.438	233.087	90.4082	173.014	257.733	181.64	172.869	204.582	132.814	151.469	11.004	7.217	-0.608557	0.00556646	0.337761
ZFYVE28	114.635	164.278	148.212	76.0432	126.003	75.9213	127.095	109.681	119.132	141.672	138.037	86.9452	60.2722	86.0289	65.7813	77.6825	85.0477	78.2503	48.2959	78.5397	4.879	3.139	-0.63628	0.00691571	0.375775
CPXM1	0	10.152	1.75399	11.4065	4.80926	18.9803	1.91121	15.6688	1.73916	5.15171	25.6354	103.594	28.977	3.82351	24.8028	22.8478	24.0352	3.7711	1.85753	14.0249	0.276	0.997	1.85293	0.00309848	0.27411
GIF	0.96332	0	6.13898	5.06954	3.84741	8.4357	6.68922	6.26751	11.3045	4.29309	12.8177	9.24948	25.4998	5.73526	4.31353	15.9935	0	29.226	12.074	20.5699	0.212	0.519	1.29167	0.0162949	0.514051
OR5AS1	28.8996	4.61456	15.7859	22.8129	13.4659	21.0893	35.3573	57.4522	93.045	27.4758	30.5653	12.0243	6.95448	19.1175	11.8622	11.4239	17.5642	19.7983	6.50137	34.5949	1.282	0.673	-0.929718	0.0342386	0.620533
PGGHG	44.3127	92.2911	91.2077	48.1607	26.9319	78.0302	45.8689	52.2292	35.6528	34.3447	38.4531	15.7241	33.6133	11.4705	24.8028	20.563	40.675	29.226	19.5041	36.4648	2.199	1.054	-1.06097	0.000596582	0.141101
DHCR7	54.9092	123.67	119.272	103.926	111.575	66.4311	90.7823	62.6751	65.2185	49.7999	87.752	56.4219	40.5678	36.3233	89.5057	20.563	48.0704	49.0243	37.1507	68.2547	3.41	2.091	-0.705579	0.0130495	0.472774
DBX1	177.251	71.9871	36.8339	217.99	103.88	210.893	63.0698	217.274	41.7398	121.065	130.149	252.511	399.883	222.719	234.009	239.902	146.06	109.362	260.984	179.519	4.915	8.343	0.763375	0.00983093	0.441797
PRRG4	9.6332	23.9957	0	1.26739	4.80926	7.38124	1.91121	3.13375	9.56537	0	7.88782	22.1988	13.909	10.5146	18.3325	27.4174	8.31988	24.5122	19.5041	11.22	0.249	0.632	1.34378	0.0126755	0.471129
LOC107053372	1.92664	5.53747	0	2.53477	3.84741	0	7.64482	8.35668	0	1.71724	7.88782	1.8499	6.95448	28.6763	4.31353	4.56956	1.84886	1.88555	9.28767	11.22	0.126	0.306	1.28011	0.0494333	0.657469
LOC101750025	82.8455	39.6852	51.7428	13.9412	100.995	60.1044	50.6469	20.8917	28.6961	219.806	52.2568	51.7971	9.27264	30.588	28.0379	22.8478	27.7329	38.6538	24.148	34.5949	2.755	1.263	-1.1252	0.00712844	0.384223
AMPD3	9508.93	20081.6	14182.8	6278.63	17202.7	9639.9	7399.23	4420.68	5130.52	17078.8	8109.66	15812.9	3356.7	7509.37	3518.76	4544.43	5214.72	9837.86	5566.1	9661.32	452.277	290.771	-0.637323	0.0382729	0.634492
C5NT1AL	129.085	61.835	26.3099	35.4868	53.8638	69.5945	51.6026	96.1018	61.7401	66.9722	92.6819	267.31	915.673	82.2054	43.1353	243.329	146.06	24.5122	70.5863	98.1746	2.611	7.291	1.48151	0.000839093	0.166626
DUSP8	1631.86	1133.33	1759.26	1306.68	356.847	1353.93	1534.7	1599.26	2120.03	1981.69	1705.74	8750.01	3116.77	1862.05	1585.22	2873.11	2258.39	2527.58	14386.6	2100	59.387	164.05	1.46592	6.99049e-05	0.062045
LOC107053409	1.92664	8.3062	0	10.1391	1.92371	2.10893	2.86681	1.04458	8.69579	1.71724	21.6915	1.8499	4.63632	8.60289	15.0974	0	13.8665	9.42775	9.28767	23.3749	0.152	0.429	1.49691	0.0157233	0.505962
CHID1	67.4324	52.6059	78.9297	73.5084	81.7575	66.4311	110.85	67.898	61.7401	72.9825	87.752	55.4969	27.8179	73.6025	64.7029	34.2717	25.8841	38.6538	47.3671	45.8148	2.953	1.959	-0.592064	0.0237588	0.570694
PNPLA2	19395.5	11832.6	3319.43	3031.59	5867.3	2446.35	6463.7	2193.63	2634.83	3373.51	3383.87	3985.6	7324.23	5313.72	2377.83	6708.11	3377.87	1512.21	1190.68	1373.51	245.495	138.002	-0.831004	0.025843	0.580954
CHKA	321.749	729.1	822.623	168.562	350.114	220.383	200.677	168.178	199.134	834.577	339.176	406.977	390.61	242.793	162.836	290.167	200.602	301.688	182.038	233.749	16.497	10.635	-0.633384	0.042097	0.641062
CPT1A	4078.7	4177.1	2143.38	1524.67	3718.52	569.41	3590.2	1114.57	2487.87	2174.88	1268.95	384.779	394.087	2824.62	1460.13	444.39	828.29	700.482	578.622	945.281	104.409	38.496	-1.43947	5.27057e-05	0.062045
BTBD18	9.6332	9.22911	17.5399	12.6739	2.88556	4.21785	13.3784	6.26751	19.1307	2.57585	3.94391	4.62474	6.95448	4.77938	8.62706	3.42717	5.54659	6.59943	0.928767	3.73998	0.394	0.189	-1.05981	0.0223047	0.559704
MYBPC3	23.1197	37.8394	1.75399	39.289	15.3896	14.7625	0	25.07	19.1307	87.5791	67.0465	4076.25	57.954	40.1468	11.8622	10.2815	1.84886	9.42775	34.3644	5.60998	1.055	17.929	4.08698	0.00011857	0.0635116
LOC100859648	31.7896	23.9957	22.8019	20.2782	30.7793	18.9803	13.3784	12.535	1.73916	15.4551	11.8317	5.54969	3.47724	15.294	9.70544	6.85434	9.24431	11.3133	6.50137	4.67498	0.77	0.331	-1.21803	0.00253453	0.263801
LOC101747844	23.1197	164.278	311.334	20.2782	65.406	86.4659	13.3784	57.4522	533.052	46.3654	39.4391	40.6977	4.63632	33.4557	34.5082	83.3945	47.146	49.9671	35.2932	89.7596	5.441	1.799	-1.59668	0.00301996	0.27411
PLA2G4F	231.197	558.361	60.5128	121.669	204.875	282.596	200.677	111.771	87.8275	129.651	121.275	105.444	86.931	76.4701	91.6625	115.381	73.9545	61.2804	65.0137	67.3197	7.986	3.339	-1.25806	4.38883e-05	0.062045
PAPLN	11.5598	20.304	28.9409	20.2782	56.7493	23.1982	21.0233	20.8917	26.0874	11.162	14.7897	42.5476	45.2041	18.1617	51.7624	76.5401	40.675	42.4249	70.5863	58.9048	0.971	1.79	0.882416	0.009606	0.44065
TTC9	13.4865	47.9914	21.9249	7.60432	34.6267	6.32678	11.4672	22.9809	20.0003	7.72756	3.94391	218.288	26.6588	43.9703	10.7838	25.1326	20.3375	65.9943	26.0055	30.8549	0.79	1.898	1.26456	0.0174754	0.524346
CCDC177	26.973	62.758	3.50799	10.1391	15.3896	34.7973	16.2452	15.6688	3.47832	18.8896	14.7897	5.54969	11.5908	15.294	12.9406	21.7054	4.62216	3.7711	12.074	5.60998	0.831	0.411	-1.01571	0.0275999	0.587664
PLEKHH1	7.70656	5.53747	18.4169	13.9412	5.77112	2.10893	8.60043	21.9363	9.56537	23.1827	17.7476	78.6206	20.8634	5.73526	421.648	33.1293	19.4131	28.2833	13.0027	13.0899	0.47	2.467	2.39203	0.000121539	0.0635116
ACTC1	73.2123	91.3682	51.7428	21.5456	39.436	75.9213	55.425	172.357	213.917	60.9619	350.022	6497.76	125.181	27.7204	48.5272	212.485	48.9949	32.0544	127.241	44.8798	3.437	30.973	3.17179	7.83322e-05	0.062045
SCFD1	689.737	586.971	1231.3	691.993	805.071	836.189	627.831	416.789	706.968	661.136	748.357	479.123	203.998	396.689	573.699	387.27	378.092	457.246	725.367	474.043	29.26	18.937	-0.627722	0.00388475	0.298857
EGLN3	1078.92	572.205	572.679	1429.61	305.869	1874.83	628.787	897.299	546.096	924.732	1182.19	887.95	770.788	1048.6	2766.05	667.156	1741.63	1581.98	1212.04	1465.14	34.562	52.209	0.595112	0.0243906	0.571588
JDP2	46.2394	73.8329	152.597	101.391	86.5668	144.461	133.784	189.07	131.306	185.462	77.8922	139.667	379.019	192.131	189.795	340.432	220.939	259.263	98.4493	341.274	4.991	8.577	0.781144	0.00541683	0.332321
LOC107053520	4.8166	10.152	2.63099	3.80216	10.5804	4.21785	8.60043	10.4458	6.95664	15.4551	0	1.8499	0	5.73526	6.47029	2.28478	0	11.3133	5.5726	1.86999	0.315	0.138	-1.19068	0.0382865	0.634492
ADCK1	104.039	92.2911	139.443	84.9149	208.722	80.1392	130.918	114.904	154.785	97.8825	103.528	78.6206	92.7264	55.4408	70.0949	69.6858	77.6522	82.0214	82.6603	117.81	4.897	3.237	-0.597241	0.0111182	0.457982
DDX24	1045.2	1276.39	1666.29	561.452	1490.87	451.31	819.907	870.139	1374.81	700.632	1077.67	752.908	518.109	527.644	820.649	495.797	545.414	530.782	540.543	575.958	41.811	24.87	-0.749476	0.00116092	0.188995
TMEM179	0	0	0	2.53477	0	0	0	0	0	0.858618	10.8458	0	0	0	1.07838	1.14239	0	0	1.85753	3.73998	0.013	0.074	2.50901	0.0469046	0.651197

## Sheet: KEGG
Term	Nr. Genes	% Associated Genes	Term PValue	Term PValue Corrected with Bonferroni step down	Associated Genes Found	All Associated Genes
PPAR signaling pathway	9	14.0625	0.000358962	0.0118457	[ACOX3, ACSL1, ACSL4, APOA5, CD36, CPT1A, FABP4, PLIN2, SLC27A1]	[ACAA1, ACADL, ACOX1, ACOX2, ACOX3, ACSBG1, ACSBG2, ACSL1, ACSL3, ACSL4, ACSL5, ACSL6, ADIPOQ, ANGPTL4, APOA1, APOA2, APOA5, APOC3, AQP7, CD36, CPT1A, CPT2, CYP27A1, CYP7A1, CYP8B1, DBI, EHHADH, FABP1, FABP2, FABP3, FABP4, FABP5, FABP6, FABP7, FADS2, GK2, HMGCS1, HMGCS2, ILK, LOC101747587, LPL, ME1, ME3, MMP1, NR1H3, PCK1, PCK2, PDPK1, PLIN1, PLIN2, PLTP, PPARA, PPARD, PPARG, RXRA, RXRG, SCD, SCD…
Glycerophospholipid metabolism	10	10.6383	0.00161556	0.0516979	[AGPAT2, CHKA, ETNK2, GPCPD1, LPCAT2, LPIN1, PCYT1B, PISD, PLA2G15, PLA2G4F]	[ACHE, ADPRM, AGPAT1, AGPAT2, AGPAT3, AGPAT4, AGPAT5, CDS1, CDS2, CEPT1, CHAT, CHKA, CHPT1, CRLS1, DGKA, DGKB, DGKD, DGKE, DGKG, DGKH, DGKI, DGKK, DGKQ, DGKZ, ETNK1, ETNK2, ETNPPL, GNPAT, GPAM, GPAT2, GPAT3, GPAT4, GPCPD1, GPD1L, GPD1L2, GPD2, LCAT, LCLAT1, LOC100857837, LOC422609, LPCAT1, LPCAT2, LPCAT3, LPGAT1, LPIN1, LPIN2, LYPLA1, LYPLA2, MBOAT1, MBOAT2, PCYT1A, PCYT1B, PCYT2, PEMT, PGS1, PHO…
MAPK signaling pathway	19	7.27969	0.00265451	0.0822898	[CACNA1D, CACNA1H, CACNB1, CSF1, DUSP1, DUSP8, EPHA2, FGFR1, FGFR2, GADD45A, GADD45G, JUN, MAP2K6, MAP4K4, MAPK12, MKNK1, NR4A1, PLA2G4F, VEGFA]	[AKT1, AKT3, AMHR2, ANGPT1, ANGPT2, ANGPT4, AREG, ARR3, ATF2, ATF4, BDNF, BRAF, CACNA1B, CACNA1C, CACNA1D, CACNA1E, CACNA1G, CACNA1H, CACNA1I, CACNA1S, CACNA2D1, CACNA2D2, CACNA2D3, CACNA2D4, CACNB1, CACNB2, CACNB4, CACNG1, CACNG2, CACNG3, CACNG4, CACNG5, CACNG7, CASP3, CDC42, CHUK, CRK, CRKL, CSF1, CSF1R, DDIT3, DUSP1, DUSP10, DUSP16, DUSP3, DUSP4, DUSP5, DUSP6, DUSP7, DUSP8, ECSIT, EFNA2, EFNA5…
Cytokine-cytokine receptor interaction	14	6.96517	0.0164274	0.492821	[BMP15, BMP3, BMPR1B, CCL17, CCL4, CCR5, CSF1, CXCR5, EDA2R, GDF10, IL12RB1, INHA, LIF, MSTN]	[ACKR4, ACVR1, ACVR1B, ACVR1C, ACVR2A, ACVR2B, ACVRL1, AMH, AMHR2, BMP10, BMP15, BMP2, BMP3, BMP4, BMP5, BMP6, BMP7, BMP8A, BMPR1A, BMPR1B, BMPR2, CCL1, CCL17, CCL19, CCL20, CCL4, CCL5, CCR10, CCR2, CCR4, CCR5, CCR6, CCR7, CCR8, CCR8L, CCR9, CD4, CD40, CD40LG, CLCF1, CNTF, CNTFR, CRCBL, CRLF2, CSF1, CSF1R, CSF2, CSF2RA, CSF2RB, CSF3, CSF3R, CX3CL1, CX3CR1, CXCL12, CXCL13, CXCL13L2, CXCL13L3, CXCL…
Fatty acid biosynthesis	3	17.6471	0.0204496	0.593038	[ACACB, ACSL1, ACSL4]	[ACACA, ACACB, ACSBG1, ACSBG2, ACSF3, ACSL1, ACSL3, ACSL4, ACSL5, ACSL6, CBR4, FASN, HTD2, MCAT, MECR, OLAH, OXSM]
Fatty acid degradation	4	12.1212	0.0276804	0.775052	[ACOX3, ACSL1, ACSL4, CPT1A]	[ACAA1, ACAA2, ACADL, ACADS, ACADSB, ACAT1, ACAT2, ACOX1, ACOX3, ACSBG1, ACSBG2, ACSL1, ACSL3, ACSL4, ACSL5, ACSL6, ADH1C, ADH4, ADH6, ALDH3A2, ALDH7A1, ALDH9A1, CPT1A, CPT2, ECHS1, ECI1, ECI2, EHHADH, GCDH, HADH, HADHA, LOC100857280, LOC112529921]
GnRH signaling pathway	7	8.33333	0.0280463	0.757251	[CACNA1D, CAMK2A, EGR1, JUN, MAP2K6, MAPK12, PLA2G4F]	[ADCY1, ADCY2, ADCY3, ADCY6, ADCY7, ADCY8, ADCY9, ATF4, CACNA1C, CACNA1D, CACNA1S, CALM1, CALM2, CALML3, CALML4, CAMK2A, CAMK2B, CAMK2D, CAMK2G, CDC42, CGA, CGNRH-R, EGFR, EGR1, FSHB, GNA11, GNAQ, GNAS, GNRH1, GNRHR, GRB2, HBEGF, HRAS, ITPR1, ITPR2, ITPR3, JUN, KRAS, LOC100858386, LOC107050028, LOC107050551, LOC420419, MAP2K1, MAP2K2, MAP2K3, MAP2K4, MAP2K6, MAP3K1, MAP3K2, MAP3K3, MAP3K4, MAPK10…
p53 signaling pathway	6	9.09091	0.02809	0.730341	[ATR, CCNG2, GADD45A, GADD45G, GTSE1, SESN2]	[ADGRB1, AIFM2, APAF1, ATM, ATR, BCL2, BCL2L1, BID, CASP18, CASP3, CASP8, CASP9, CCNB1, CCND1, CCND2, CCND3, CCNE1, CCNE2, CCNG1, CCNG2, CD82, CDK1, CDK2, CDK6, CDKN1A, CHEK1, CHEK2, CYCS, DDB2, EI24, FAS, GADD45A, GADD45B, GADD45G, GORAB, GTSE1, IGF1, IGFBP3, LOC100858796, LRRC27, MDM2, MDM4, PERP1, PERP2, PMAIP1, PPM1D, PTEN, RCHY1, RFWD2, RPRML, RRM2, RRM2B, SERPINB5, SESN1, SESN2, SESN3, SFN,…
Peroxisome	6	7.59494	0.0593203	1	[ACOX3, ACSL1, ACSL4, PEX11A, PEX5L, SLC25A17]	[ABCD2, ABCD3, ABCD4, ACAA1, ACOT8, ACOX1, ACOX2, ACOX3, ACSL1, ACSL3, ACSL4, ACSL5, ACSL6, AGPS, AGXT, AMACR, BAAT, CAT, CRAT, CROT, DAO, DDO, DECR2, DHRS4, ECH1, ECI2, EHHADH, EPHX2, FAR1, FAR2, GNPAT, GSTK1, HACL1, HAO1, HAO2, HMGCL, HMGCLL1, HSD17B4, IDH1, IDH2, LOC107049500, LOC107050261, MLYCD, MPV17, MPV17L2, MVK, NOS2, NUDT12, NUDT19, NUDT7, PAOX, PECR, PEX1, PEX10, PEX11A, PEX11B, PEX11G…
Tight junction	10	6.41026	0.0712812	1	[ARHGEF18, CACNA1D, CLDN3, JUN, LOC416695, MRVLDC3, MYH10, MYH1C, MYH1D, OCLN]	[ACTB, ACTG1, ACTN1, ACTN4, ACTR2, ACTR3, ACTR3B, ACTRT2, AFDN, AMOT, AMOTL1, AMOTL2, ARHGAP17, ARHGEF18, BVES, CACNA1D, CCND1, CD1B, CD1C, CDC42, CFTR, CGN, CGNL1, CLDN1, CLDN10, CLDN11, CLDN14, CLDN15, CLDN16, CLDN17, CLDN18, CLDN19, CLDN2, CLDN20, CLDN22, CLDN23, CLDN25, CLDN3, CLDN4, CLDN5, CLDN8, CTTN, DLG1, DLG2, DLG3, EPB41L4B, ERBB2, EZR, GATA4, HCLS1, HSPA4, IGSF5, ITGB1, JAM2, JAM3, JUN…
Adipocytokine signaling pathway	5	7.8125	0.0743601	1	[ACACB, ACSL1, ACSL4, CD36, CPT1A]	[ACACB, ACSBG1, ACSBG2, ACSL1, ACSL3, ACSL4, ACSL5, ACSL6, ADIPOQ, ADIPOR1, ADIPOR2, AGRP, AKT1, AKT3, CAMKK2, CD36, CHUK, CPT1A, G6PC, G6PC2, G6PC3, IKBKB, IRS2, IRS4, JAK2, LEPR, LOC101750560, LOC107051846, LOC419429, MAPK10, MAPK8, MAPK9, MTOR, NFKB1, NFKBIA, NFKBIB, NFKBIE, NPY, PCK1, PCK2, POMC, PPARA, PPARGC1A, PPY, PRKAA1, PRKAA2, PRKAB1, PRKAB2, PRKAG1, PRKAG2, PRKAG3, PRKCQ, PTPN11, RELA…
Cardiac muscle contraction	5	7.57576	0.0824879	1	[ACTC1, CACNA1D, CACNB1, MYL3, TNNT2]	[ACTC1, ASPH, ATP1A1, ATP1B1, ATP1B3, ATP1B4, ATP2A2, ATP2A3, CACNA1C, CACNA1D, CACNA1S, CACNA2D1, CACNA2D2, CACNA2D3, CACNA2D4, CACNB1, CACNB2, CACNB4, CACNG1, CACNG2, CACNG3, CACNG4, CACNG5, CACNG7, CASQ2, COX1, COX4I1, COX5A, COX6A1, COX6C, COX7A2, COX7A2L, COX7B, COX7C, COX8A, FXYD2, LOC107049545, LOC107050029, LOC107050378, MYH15, MYH7, MYH7B, MYL2, MYL3, MYL4, MYO7L2, RYR2, SLC8A1, SLC8A2, …
Biosynthesis of unsaturated fatty acids	3	10	0.0876844	1	[ACOX3, ELOVL1, HACD4]	[ACAA1, ACOT2L, ACOT4, ACOT7, ACOX1, ACOX3, BAAT, ELOVL1, ELOVL2, ELOVL3, ELOVL4, ELOVL5, ELOVL6, ELOVL7, FADS1, FADS2, HACD1, HACD2, HACD3, HACD4, HSD17B12, HSD17B4, LOC107050163, LOC423119, LOC423222, LOC428851, SCD, SCD5, SCP2, TECR]
Steroid hormone biosynthesis	3	8.10811	0.140912	1	[CYP3A4, HSD11B2, SRD5A1]	[AKR1D1, COMT, CYP11A1, CYP17A1, CYP19A1, CYP1A1, CYP1A2, CYP1B1, CYP21A1, CYP2C18, CYP2D6, CYP3A4, CYP3A5, CYP7A1, CYP7B1, DHRS11, HSD11B1a, HSD11B1b, HSD11B2, HSD17B1, HSD17B12, HSD17B2, HSD17B3, HSD17B7, HSD3B1, LOC415852, LOC769841, LRTOMT, RP11-400G3.5, SRD5A1, SRD5A2, SRD5A3, STS, SULT1E1, SULT2B1, UGT1A1, UGT2A1]
VEGF signaling pathway	4	6.89655	0.147479	1	[MAPK12, PLA2G4F, SHC2, VEGFA]	[AKT1, AKT3, CASP9, CDC42, HRAS, HSPB1, KDR, KRAS, LOC101748851, LOC101750560, LOC107057170, LOC776273, MAP2K1, MAP2K2, MAPK11, MAPK12, MAPK13, MAPK14, MAPK3, MAPKAPK2, MAPKAPK3, NFATC2, NRAS, PIK3CA, PIK3CB, PIK3CD, PIK3R1, PIK3R2, PIK3R3, PLA2G4A, PLA2G4B, PLA2G4EL1, PLA2G4EL2, PLA2G4EL3, PLA2G4EL4, PLA2G4EL5, PLA2G4EL6, PLA2G4EL7, PLA2G4F, PLCG1, PLCG2, PPP3CA, PPP3CB, PPP3R1, PRKCA, PRKCB, PT…
Retinol metabolism	3	7.69231	0.157745	1	[CYP3A4, RDH8, RETSAT]	[ADH1C, ADH4, ADH6, ALDH1A1, ALDH1A2, AOX1, AOX2, BCO1, CYP1A1, CYP1A2, CYP26A1, CYP26B1, CYP26C1, CYP27C1, CYP2C18, CYP3A4, CYP3A5, DHRS3, DHRS4, ERD2L, LOC100857280, LOC100858293, LOC100859726, LOC101751434, LOC112529921, LOC772005, LRAT, PNPLA4, RDH10, RDH11, RDH16, RDH5, RDH8, RETSAT, RP11-400G3.5, RPE65, SDR16C5, UGT1A1, UGT2A1]
Glycerolipid metabolism	4	6.66667	0.160886	1	[AGPAT2, LIPG, LPIN1, PNPLA2]	[AGK, AGPAT1, AGPAT2, AGPAT3, AGPAT4, AGPAT5, AKR1A1, AKR1B1, AKR1B10, AKR1E2, ALDH3A2, ALDH7A1, ALDH9A1, AWAT1, CEL, DGAT2, DGKA, DGKB, DGKD, DGKE, DGKG, DGKH, DGKI, DGKK, DGKQ, DGKZ, GK2, GLA, GLYCTK, GPAM, GPAT2, GPAT3, GPAT4, LCLAT1, LIPC, LIPG, LOC418170, LOC422609, LOC425137, LOC771362, LOC772271, LPIN1, LPIN2, LPL, MBOAT1, MBOAT2, MGLL, MOGAT1, MOGAT2, PLPP1, PLPP2, PLPP3, PLPP4, PLPP5, PN…
Purine metabolism	7	5.6	0.212068	1	[ADCY10L11, AMPD3, GDA, LOC770392, NPR2, PDE10A, PDE4B]	[ADA, ADCY1, ADCY10L11, ADCY10L3, ADCY10L6, ADCY2, ADCY3, ADCY6, ADCY7, ADCY8, ADCY9, ADK, ADPRM, ADSL, ADSS, ADSSL1, AK1, AK2, AK3, AK4, AK5, AK6, AK7, AK8, AK9, AMPD1, AMPD2, AMPD3, APRT, ATIC, CANT1, CECR1, DCK, DGUOK, ENPP1, ENPP3, ENPP4, ENTPD1, ENTPD2, ENTPD3, ENTPD4, ENTPD5, ENTPD6, ENTPD8, ENTPD8L, FHIT, GART, GART-B, GDA, GMPR2, GMPS, GUCY1A2, GUCY1A3, GUCY1B3, GUCY1B4, GUCY2C, GUCY2D, G…
Adrenergic signaling in cardiomyocytes	7	5.46875	0.220424	1	[ACTC1, CACNA1D, CACNB1, CAMK2A, MAPK12, MYL3, TNNT2]	[ACTC1, ADCY1, ADCY2, ADCY3, ADCY6, ADCY7, ADCY8, ADCY9, ADRA1A, ADRA1B, ADRA1D, ADRB1, ADRB2, AGT, AGTR1, AGTR2, AKT1, AKT3, ATF2, ATF4, ATP1A1, ATP1B1, ATP1B3, ATP1B4, ATP2A2, ATP2A3, ATP2B1, ATP2B2, ATP2B4, BCL2, CACNA1C, CACNA1D, CACNA1S, CACNA2D1, CACNA2D2, CACNA2D3, CACNA2D4, CACNB1, CACNB2, CACNB4, CACNG1, CACNG2, CACNG3, CACNG4, CACNG5, CACNG7, CALM1, CALM2, CALML3, CALML4, CAMK2A, CAMK2B…
AGE-RAGE signaling pathway in diabetic complications	5	5.55556	0.249716	1	[EGR1, FOXO1, JUN, MAPK12, VEGFA]	[AGT, AGTR1, AKT1, AKT3, AMHR2, BCL2, CASP3, CCND1, CDC42, CDKN1B, COL1A1, COL1A2, COL3A1, COL4A1, COL4A2, COL4A3, COL4A4, COL4A5, COL4A6, CYBB, EDN1, EGR1, F3, FN1, FOXO1, HRAS, IL1B, IL6, IL8L1, IL8L2, JAK2, JUN, KRAS, LOC101750560, LOC107057170, LOC776273, MAPK10, MAPK11, MAPK12, MAPK13, MAPK14, MAPK3, MAPK8, MAPK9, MMP2, NFATC1, NFKB1, NOX1, NOX4, NRAS, PIK3CA, PIK3CB, PIK3CD, PIK3R1, PIK3R2,…
Lysosome	6	5.45455	0.285886	1	[ABCB9, CTSC, CTSV, LIPA, PLA2G15, SGSH]	[ABCA2, ABCB9, ACP2, ACP5, AGA, AP1B1, AP1G1, AP1M1, AP1S2, AP1S3, AP3B1, AP3B2, AP3D1, AP3M1, AP3M2, AP3S1, AP3S2, AP4B1, AP4E1, AP4S1, ARSA, ARSB, ARSG, ASAH1, ATP6AP1, ATP6V0A1, ATP6V0A2, ATP6V0A4, ATP6V0B, ATP6V0C, ATP6V0D1, ATP6V0D2, ATP6V1H, CD164, CD63, CLN3, CLN5, CLTA, CLTB, CLTC, CLTCL1, CTNS, CTSA, CTSB, CTSC, CTSD, CTSE, CTSEAL, CTSG, CTSH, CTSK, CTSO, CTSS, CTSV, CTSZ, DNASE2B, ENTPD…
Cell cycle	6	5.26316	0.2977	1	[ATR, CDC20, GADD45A, GADD45G, ORC1, ORC6]	[ABL1, ANAPC1, ANAPC10, ANAPC13, ANAPC2, ANAPC4, ANAPC5, ANAPC7, ATM, ATR, BUB1, BUB1B, BUB3, CCNA1, CCNA2, CCNB1, CCNB3, CCND1, CCND2, CCND3, CCNE1, CCNE2, CCNH, CDC14A, CDC14B, CDC16, CDC20, CDC23, CDC25A, CDC26, CDC27, CDC45, CDC6, CDC7, CDK1, CDK2, CDK6, CDK7, CDKN1A, CDKN1B, CDKN1C, CDKN2B, CDKN2C, CHEK1, CHEK2, CREBBP, CUL1, DBF4, E2F1, E2F2, E2F3, E2F4, E2F5, EP300, ESPL1, FZR1, GADD45A, G…
Wnt signaling pathway	7	4.96454	0.348162	1	[CAMK2A, JUN, PRICKLE2, ROR1, SFRP4, SFRP5, WNT8B]	[APC, APC2, AXIN1, AXIN2, BAMBI, BTRC, CACYBP, CAMK2A, CAMK2B, CAMK2D, CAMK2G, CBY1, CCND1, CCND2, CCND3, CER1, CREBBP, CSNK1A1, CSNK1E, CSNK2A1, CSNK2A2, CSNK2B, CTBP1, CTBP2, CTBPL, CTNNB1, CTNNBIP1, CTNND2, CUL1, DAAM1, DAAM2, DKK2, DKK4, DVL1, DVL2, EP300, FBXW11, FZD1, FZD10, FZD2, FZD3, FZD4, FZD5, FZD6, FZD7, FZD8, FZD9, GPC4, GSK3A, INVS, JUN, LEF1, LGR4, LGR5, LGR6, LOC101748851, LOC1070…
Cellular senescence	7	4.89511	0.352979	1	[ATR, CACNA1D, FOXO1, GADD45A, GADD45G, MAP2K6, MAPK12]	[AKT1, AKT3, AMHR2, ATM, ATR, BF1, BF2, BTRC, CACNA1D, CALM1, CALM2, CALML3, CALML4, CAPN1, CAPN11, CAPN2, CCNA1, CCNA2, CCNB1, CCNB3, CCND1, CCND2, CCND3, CCNE1, CCNE2, CDC25A, CDK1, CDK2, CDK6, CDKN1A, CDKN2B, CHEK1, CHEK2, E2F1, E2F2, E2F3, E2F4, E2F5, EIF4EBP1, ETS1, FBXW11, FOXM1, FOXO1, FOXO3, GADD45A, GADD45B, GADD45G, GATA4, HIPK1, HIPK2, HIPK3, HRAS, HUS1, IGFBP3, IL6, IL8L1, IL8L2, ITPR…
Neuroactive ligand-receptor interaction	14	4.2042	0.443815	1	[ADORA2B, CHRNA1, CHRNA3, GABRR3, GPR83, GRIN2C, GRIN3B, HCRT, LOC100859173, LOC107051813, LPAR1, SSTR2, TSHB, TSPO2]	[ADCYAP1, ADCYAP1R1, ADM, ADORA1, ADORA2A, ADORA2B, ADORA3, ADRA1A, ADRA1B, ADRA1D, ADRA2A, ADRA2B, ADRA2C, ADRB1, ADRB2, ADRB3, AGT, AGTR1, AGTR2, ANAPC11, APLN, APLNR, AVP, AVPR1A, AVPR1B, AVPR2, BDKRB1, BDKRB2, BRS3, C3, C3AR1, C5, C5AR1, CALCA, CALCR, CALCRL, CCK, CCKAR, CCKBR, CGA, CGNRH-R, CHRM2, CHRM3, CHRM4, CHRM5, CHRNA1, CHRNA10, CHRNA2, CHRNA3, CHRNA4, CHRNA5, CHRNA6, CHRNA7, CHRNA8, C…
FoxO signaling pathway	6	4.91803	0.448698	1	[CCNG2, FBXO32, FOXO1, GADD45A, GADD45G, MAPK12]	[AKT1, AKT3, AMHR2, ATG12, ATM, BCL2L11, BCL6, BNIP3, BRAF, CAT, CCNB1, CCNB3, CCND1, CCND2, CCNG2, CDK2, CDKN1A, CDKN1B, CDKN2B, CHUK, CREBBP, CSNK1E, EGF, EGFR, EP300, FASLG, FBXO25, FBXO32, FOXG1, FOXO1, FOXO3, FOXO4, FOXO6, G6PC, G6PC2, G6PC3, GABARAPL1, GABARAPL2, GADD45A, GADD45B, GADD45G, GRB2, GRM1, HOMER1, HOMER2, HOMER3, HRAS, IGF1, IGF1R, IKBKB, IL10, IL6, IL7R, INS, INSR, IRS2, IRS4, …
Apoptosis	6	4.72441	0.45831	1	[CTSC, CTSV, GADD45A, GADD45G, JUN, LOC416695]	[ACTB, ACTG1, ACTRT2, AIFM1, AKT1, AKT3, APAF1, ATF4, ATM, BAK1, BCL2, BCL2A1, BCL2L1, BCL2L11, BID, BIRC3, BIRC5, BIRC8, CAPN1, CAPN11, CAPN2, CASP10, CASP18, CASP2, CASP3, CASP6, CASP7, CASP8, CASP9, CFLAR, CHUK, CRCBL, CSF2RB, CTSB, CTSC, CTSD, CTSH, CTSK, CTSO, CTSS, CTSV, CTSZ, CYCS, DAB2IP, DDIT3, DFFA, DFFB, DIABLO, EIF2AK3, EIF2S1, ENDOG, ERN1, ERN2, FADD, FAS, FASLG, FOS, FRMPD2, GADD45A…
Salmonella infection	3	4.41176	0.51858	1	[CCL4, JUN, MAPK12]	[ACTB, ACTG1, ACTRT2, ARPC1A, ARPC1B, ARPC2, ARPC3, ARPC4, ARPC5, ARPC5L, CASP1, CCL4, CDC42, CSF2, DYNC1H1, DYNC1I1, DYNC1I2, DYNC1LI1, DYNC1LI2, DYNC2H1, FLNA, FLNB, FLNC, FOS, IFNG, IFNGR1, IFNGR2, IL18, IL1B, IL6, IL8L1, IL8L2, JUN, KLC1, KLC2, LOC776720, LOC776816, MAPK10, MAPK11, MAPK12, MAPK13, MAPK14, MAPK3, MAPK8, MAPK9, MYD88, NFKB1, NOS2, PFN2, PFN3, PFN4, PLEKHM2, RAB7A, RAB7B, RAC1, …
ECM-receptor interaction	4	4.7619	0.541304	1	[CD36, CHAD, LOC101748017, THBS2]	[AGRN, CD36, CD44, CD47, CHAD, COL1A1, COL1A2, COL2A1, COL4A1, COL4A2, COL4A3, COL4A4, COL4A5, COL4A6, COL6A1, COL6A2, COL6A3, COL6A6, COL9A1, COL9A2, COL9A3, COMP, DAG1, DMP1, FN1, FRAS1, FREM1, FREM2, GP1BA, GP1BB, GP5, HMMR, HSPG2, IBSP, ITGA1, ITGA11, ITGA2, ITGA2B, ITGA3, ITGA4, ITGA6, ITGA7, ITGA8, ITGA9, ITGAV, ITGB1, ITGB3, ITGB4, ITGB5, ITGB6, ITGB8, LAMA1, LAMA2, LAMA3, LAMA4, LAMA5, LA…
Toll-like receptor signaling pathway	4	4.7619	0.541304	1	[CCL4, JUN, MAP2K6, MAPK12]	[AKT1, AKT3, CASP18, CASP8, CCL4, CCL5, CD40, CD80, CD86, CHUK, CTSK, FADD, FOS, IFNA3, IFNAR1, IFNAR2, IFNKL1, IFNW1, IKBKB, IKBKE, IL12A, IL12B, IL1B, IL6, IL8L1, IL8L2, IRAK4, IRF5, IRF7, JUN, LOC100857744, LOC100857947, LOC100858177, LOC100859032, LOC101750560, LOC107050551, LOC768614, LY96, MAP2K1, MAP2K2, MAP2K3, MAP2K4, MAP2K6, MAP3K7, MAP3K8, MAPK10, MAPK11, MAPK12, MAPK13, MAPK14, MAPK3,…
C-type lectin receptor signaling pathway	4	4.5977	0.550125	1	[CCL17, EGR3, JUN, MAPK12]	[AKT1, AKT3, ARHGEF12, BCL10, CALM1, CALM2, CALML3, CALML4, CARD9, CASP1, CASP18, CASP8, CBLB, CCL17, CHUK, CYLD, EGR3, FCER1G, HRAS, IKBKB, IKBKE, IL10, IL12A, IL12B, IL1B, IL2, IL23A, IL6, IRF1, ITPR1, ITPR2, ITPR3, JUN, KRAS, KSR1, LOC101748577, LOC101748851, LOC101750560, LOC419429, LOC420294, LSP1P1, MAP3K14, MAPK10, MAPK11, MAPK12, MAPK13, MAPK14, MAPK3, MAPK8, MAPK9, MAPKAPK2, MDM2, MRAS, …
TGF-beta signaling pathway	4	4.44444	0.560005	1	[BMPR1B, FMOD, GREM2, TGIF1]	[ACVR1, ACVR1B, ACVR1C, ACVR2A, ACVR2B, AMH, AMHR2, BAMBI, BMP2, BMP4, BMP5, BMP6, BMP7, BMP8A, BMPR1A, BMPR1B, BMPR2, CDKN2B, CHRD, CREBBP, CUL1, DCN, E2F4, E2F5, EP300, FBN1, FMOD, FST, GDF5, GDF6, GDF7, GREM1, GREM2, ID1, ID2, ID3, ID4, IFNG, INHBA, INHBB, INHBE, LEFTY1, LOC101751669, LOC107049250, LOC107051468, LOC112530287, LTBP1, MAPK3, MYC, NBL1, NEO1, NODAL, NOG, NOG2, PITX2, PPP2CA, PPP2…
Vascular smooth muscle contraction	5	4.2735	0.608344	1	[ADORA2B, CACNA1D, KCNMB4, NPR2, PLA2G4F]	[ACTA2, ACTG2, ADCY1, ADCY2, ADCY3, ADCY6, ADCY7, ADCY8, ADCY9, ADM, ADORA2A, ADORA2B, ADRA1A, ADRA1B, ADRA1D, AGT, AGTR1, ARHGEF11, ARHGEF12, AVP, AVPR1A, AVPR1B, BRAF, CACNA1C, CACNA1D, CACNA1S, CALCA, CALCRL, CALD1, CALM1, CALM2, CALML3, CALML4, CNP1, EDN1, EDN2, EDN3, EDNRA, GNA11, GNA12, GNA13, GNAQ, GNAS, GUCY1A2, GUCY1A3, GUCY1B3, GUCY1B4, ITPR1, ITPR2, ITPR3, KCNMA1, KCNMB1, KCNMB2, KCNMB…
Cell adhesion molecules (CAMs)	5	4.09836	0.620569	0.620569	[CLDN3, CNTNAP2, NECTIN1, OCLN, PDCD1LG2]	[ALCAM, BF1, BF2, BLA, BLB1, BLB2, BLB3, C6H10orf54, CADM1, CADM3, CD2, CD226, CD274, CD276, CD28, CD34, CD4, CD40, CD40LG, CD6, CD80, CD86, CD8A, CD8BP, CD99, CDH1, CDH15, CDH2, CDH3, CDH4, CDH5, CLDN1, CLDN10, CLDN11, CLDN14, CLDN15, CLDN16, CLDN17, CLDN18, CLDN19, CLDN2, CLDN20, CLDN22, CLDN23, CLDN25, CLDN3, CLDN4, CLDN5, CLDN8, CNTN1, CNTN2, CNTNAP1, CNTNAP2, CTLA4, DMA, DMB2, ESAM, GLG1, IC…
