# Supplementary material for: The SLC27A1 Gene and Its Enriched PPAR Pathway Are Involved in the Regulation of Flavor Compound Hexanal Content in Chinese Native Chickens
Source: Genes (Basel). 2022 Jan 22;13(2):192. doi: 10.3390/genes13020192 (PMC8872575; doi:10.3390/genes13020192)
Supplement: Supplementary file 1 [file genes-13-00192-s001.zip › Supplementary data 4.xlsx]

## Sheet: Jingxing Yellow chicken
ID	JUN	GADD45A	DUSP1	EGR1	CACNB1	SLC27A1	NR4A1	VEGFA	ACOX3	Hexanal
S106	43.3139	51.735	21.7383	4.44739	48.8481	5.91596	194.793	10.8994	3.81289	17.2
S122	48.6405	83.9082	8.36192	37.069	19.1096	7.98547	153.905	24.3444	2.77656	17.38
S15	119.344	53.4121	64.6757	21.9581	41.1126	7.61785	173.653	16.5018	2.90992	17.77
S155	128.277	57.395	50.8441	60.3956	25.7463	5.51923	218.225	12.6365	5.39548	21.13
S168	75.2291	60.2964	11.977	11.6738	46.959	8.05438	203.514	13.2942	4.91772	23.09
S18	314.585	44.2541	53.5468	50.5329	52.7534	3.75341	413.844	32.1291	5.76398	23.68
S2	149.302	35.6887	74.3181	23.8255	57.3665	5.3069	165.224	34.1191	4.10654	24.76
S205	54.2261	62.1543	33.5912	7.36191	29.9296	7.52204	118.662	16.5042	3.80629	26.77
S220	96.4597	129.175	163.267	33.3754	16.3062	4.96295	174.412	12.2628	2.78518	29.54
S228	71.3024	56.3454	25.0466	69.0626	28.0739	1.39293	103.536	18.0086	2.17013	29.93
S235	83.3278	76.7982	46.3272	80.5634	47.4431	2.22021	166.937	13.8022	3.48492	30.49
S246	82.0855	59.8312	37.311	15.7967	41.5161	2.71688	151.396	17.3786	2.7959	31.31
S249	212.55	60.2813	65.4509	61.9879	31.4981	1.45538	212.451	15.9015	2.53946	33.17
S262	70.2228	78.4998	44.4177	40.3964	29.4766	3.31553	248.942	75.281	3.47856	33.55
S264	56.8535	63.1676	18.1263	55.1706	23.7595	2.41871	145.427	22.8888	2.18194	34.41
S277	90.0179	36.6639	19.5885	33.4717	45.6072	1.4022	184.68	26.8209	5.10283	35.96
S282	58.8027	30.3181	15.991	2.77271	46.0423	2.14641	176.801	10.5971	5.85531	36.47
